# Supplementary material for: 1-(Prop-2-yn­yl)-1H-benzimidazol-2(3H)-one
Source: Acta Crystallogr Sect E Struct Rep Online. 2012 Dec 22;69(Pt 1):o119. doi: 10.1107/S160053681205088X (PMC3588288; doi:10.1107/S160053681205088X)
Supplement: Supplementary file 1 [file e-69-0o119-sup1.cif]

##############################################################################
#                                                                            #
# This CIF contains the data in a paper accepted for publication in          #
# Acta Crystallographica Section E. It conforms to the requirements of       #
# Notes for Authors for Acta Crystallographica Section E, and has been       #
# peer reviewed under the auspices of the IUCr Commission on Journals.       #
#                                                                            #
# Full details of the Crystallographic Information File format               #
# are given in the paper "The Crystallographic Information File (CIF):       #
# a New Standard Archive File for Crystallography" by S. R. Hall, F. H.      #
# Allen and I. D. Brown [Acta Cryst. (1991), A47, 655-685].                  #
#                                                                            #
# The current version of the core CIF dictionary is obtainable from          #
# ftp://ftp.iucr.org/pub/cif_core.dic.                                       #
#                                                                            #
# Software is freely available for graphical display of the structure(s)     #
# in this CIF. For information consult the CIF software page                 #
# http://www.iucr.org/resources/cif/software.                                #
#                                                                            #
# This file may be used for bona fide research purposes within the           #
# scientific community so long as proper attribution is given to the journal # 
# article from which it was obtained.                                        #
#                                                                            #
##############################################################################
data_I
_audit_creation_method     SHELXL-97
_chemical_name_systematic
;
1-(Prop-2-ynyl)-1<i>H</i>-benzimidazol-2(3<i>H</i>)-one
;
_chemical_name_common     ?
_chemical_formula_moiety     'C10 H8 N2 O'
_chemical_formula_sum     'C10 H8 N2 O'
_chemical_formula_iupac     'C10 H8 N2 O'
_chemical_formula_weight     172.18
_chemical_melting_point     399
_symmetry_cell_setting     monoclinic
_symmetry_space_group_name_H-M     'P 21/c'
_symmetry_space_group_name_Hall     '-P 2ybc'
loop_
    _symmetry_equiv_pos_as_xyz
    'x, y, z'
    '-x, y+1/2, -z+1/2'
    '-x, -y, -z'
    'x, -y-1/2, z-1/2'
_cell_length_a     4.5553(6)
_cell_length_b     18.001(3)
_cell_length_c     10.7488(13)
_cell_angle_alpha     90.00
_cell_angle_beta     93.645(8)
_cell_angle_gamma     90.00
_cell_volume     879.6(2)
_cell_formula_units_Z     4
_cell_measurement_reflns_used     2080
_cell_measurement_theta_min     2.95
_cell_measurement_theta_max     27.88
_cell_measurement_temperature     296(2)
_exptl_crystal_description     block
_exptl_crystal_colour     colourless
_exptl_crystal_size_max     0.41
_exptl_crystal_size_mid     0.32
_exptl_crystal_size_min     0.15
_exptl_crystal_density_diffrn     1.300
_exptl_crystal_density_meas     ?
_exptl_crystal_density_method     'not measured'
_exptl_crystal_F_000     360
_exptl_absorpt_coefficient_mu     0.087
_exptl_absorpt_correction_type     none
_exptl_absorpt_process_details     ?
_exptl_absorpt_correction_T_min     .
_exptl_absorpt_correction_T_max     .
_exptl_special_details     ?
_diffrn_ambient_temperature     296(2)
_diffrn_radiation_type     MoK\a
_diffrn_radiation_wavelength     0.71073
_diffrn_radiation_source     'fine-focus sealed tube'
_diffrn_radiation_monochromator     graphite
_diffrn_measurement_device_type     'Bruker X8 APEXII'
_diffrn_measurement_method     '\f and \w scans'
_diffrn_reflns_number     10826
_diffrn_reflns_av_R_equivalents     0.0201
_diffrn_reflns_av_sigmaI/netI     0.0145
_diffrn_reflns_theta_min     2.95
_diffrn_reflns_theta_max     27.88
_diffrn_reflns_theta_full     27.88
_diffrn_measured_fraction_theta_max     0.999
_diffrn_measured_fraction_theta_full     0.999
_diffrn_reflns_limit_h_min     -5
_diffrn_reflns_limit_h_max     5
_diffrn_reflns_limit_k_min     -23
_diffrn_reflns_limit_k_max     23
_diffrn_reflns_limit_l_min     -14
_diffrn_reflns_limit_l_max     14
_refine_special_details
;
Refinement of <i>F</i>^2^ against all reflections. The weighted <i>R</i>-factor
<i>wR</i> and goodness of fit <i>S</i> are based on <i>F</i>^2^, conventional
<i>R</i>-factors <i>R</i> are based on <i>F</i>, with <i>F</i> set to zero for
negative <i>F</i>^2^. The threshold expression of <i>F</i>^2^ >
\s(<i>F</i>^2^) is used only for calculating <i>R</i>-factors(gt) <i>etc</i>.
and is not relevant to the choice of reflections for refinement.
<i>R</i>-factors based on <i>F</i>^2^ are statistically about twice as large
as those based on <i>F</i>, and <i>R</i>- factors based on all data will be
even larger.
;
_reflns_number_total     2080
_reflns_number_gt     1753
_reflns_threshold_expression     I>2sigma(I)
_refine_ls_structure_factor_coef     Fsqd
_refine_ls_matrix_type     full
_refine_ls_R_factor_all     0.0425
_refine_ls_R_factor_gt     0.0351
_refine_ls_wR_factor_gt     0.0943
_refine_ls_wR_factor_ref     0.1008
_refine_ls_goodness_of_fit_ref     1.046
_refine_ls_restrained_S_all     1.046
_refine_ls_number_reflns     2080
_refine_ls_number_parameters     119
_refine_ls_number_restraints     0
_refine_ls_hydrogen_treatment     constr
_refine_ls_weighting_scheme     calc
_refine_ls_weighting_details
         'calc w=1/[\s^2^(Fo^2^)+(0.0493P)^2^+0.1197P] where P=(Fo^2^+2Fc^2^)/3'
_atom_sites_solution_hydrogens     difmap
_atom_sites_solution_primary     direct
_atom_sites_solution_secondary     difmap
_refine_ls_shift/su_max     0.000
_refine_ls_shift/su_mean     0.000
_refine_diff_density_max     0.163
_refine_diff_density_min     -0.164
_refine_ls_extinction_method     'SHELXL97 (Sheldrick, 2008)'
_refine_ls_extinction_coef     0.018(4)
_refine_ls_extinction_expression
                                  'Fc^*^=kFc[1+0.001xFc^2^\l^3^/sin(2\q)]^-1/4^'
loop_
    _atom_type_symbol
    _atom_type_description
    _atom_type_scat_dispersion_real
    _atom_type_scat_dispersion_imag
    _atom_type_scat_source
    'C' 'C' 0.0033 0.0016
                         'International Tables Vol C Tables 4.2.6.8 and 6.1.1.4'
    'H' 'H' 0.0000 0.0000
                         'International Tables Vol C Tables 4.2.6.8 and 6.1.1.4'
    'N' 'N' 0.0061 0.0033
                         'International Tables Vol C Tables 4.2.6.8 and 6.1.1.4'
    'O' 'O' 0.0106 0.0060
                         'International Tables Vol C Tables 4.2.6.8 and 6.1.1.4'
_computing_data_collection     'APEX2 (Bruker, 2009)'
_computing_cell_refinement     'SAINT (Bruker, 2009)'
_computing_data_reduction     'SAINT (Bruker, 2009)'
_computing_structure_solution     'SHELXS97 (Sheldrick, 2008)'
_computing_structure_refinement     'SHELXL97 (Sheldrick, 2008)'
_computing_molecular_graphics     'ORTEP-3 for Windows (Farrugia, 2012)'
_computing_publication_material
                               'PLATON (Spek, 2009) and publCIF (Westrip, 2010)'
loop_
    _atom_site_type_symbol
    _atom_site_label
    _atom_site_fract_x
    _atom_site_fract_y
    _atom_site_fract_z
    _atom_site_U_iso_or_equiv
    _atom_site_adp_type
    _atom_site_calc_flag
    _atom_site_refinement_flags
    _atom_site_occupancy
    _atom_site_symmetry_multiplicity
    _atom_site_disorder_assembly
    _atom_site_disorder_group
    O O1 0.43254(19) 0.40104(4) 0.43888(7) 0.0527(2) Uani d . 1 1 . .
    N N1 0.25564(19) 0.46700(5) 0.60486(8) 0.0425(2) Uani d . 1 1 . .
    H H1 0.3557 0.5125 0.5955 0.051 Uiso d R 1 1 . .
    N N2 0.0986(2) 0.35310(5) 0.57304(8) 0.0436(2) Uani d . 1 1 . .
    C C1 0.2795(2) 0.40708(5) 0.52935(9) 0.0412(2) Uani d . 1 1 . .
    C C2 0.0662(2) 0.45135(6) 0.69742(9) 0.0412(2) Uani d . 1 1 . .
    C C3 -0.0238(3) 0.49315(7) 0.79538(11) 0.0523(3) Uani d . 1 1 . .
    H H3 0.0420 0.5416 0.8087 0.063 Uiso calc R 1 1 . .
    C C4 -0.2163(3) 0.46000(9) 0.87330(12) 0.0623(4) Uani d . 1 1 . .
    H H4 -0.2806 0.4868 0.9403 0.075 Uiso calc R 1 1 . .
    C C5 -0.3150(3) 0.38814(9) 0.85397(12) 0.0625(4) Uani d . 1 1 . .
    H H5 -0.4446 0.3677 0.9080 0.075 Uiso calc R 1 1 . .
    C C6 -0.2248(3) 0.34587(7) 0.75573(11) 0.0543(3) Uani d . 1 1 . .
    H H6 -0.2904 0.2974 0.7427 0.065 Uiso calc R 1 1 . .
    C C7 -0.0329(2) 0.37902(6) 0.67788(9) 0.0421(3) Uani d . 1 1 . .
    C C8 0.0605(3) 0.27990(6) 0.51808(11) 0.0539(3) Uani d . 1 1 . .
    H H8A 0.1497 0.2789 0.4385 0.065 Uiso calc R 1 1 . .
    H H8B -0.1478 0.2697 0.5029 0.065 Uiso calc R 1 1 . .
    C C9 0.1941(3) 0.22211(6) 0.59936(12) 0.0553(3) Uani d . 1 1 . .
    C C10 0.2989(4) 0.17785(7) 0.66881(15) 0.0737(4) Uani d . 1 1 . .
    H H10 0.3795 0.1424 0.7281 0.088 Uiso d R 1 1 . .
loop_
    _atom_site_aniso_label
    _atom_site_aniso_U_11
    _atom_site_aniso_U_22
    _atom_site_aniso_U_33
    _atom_site_aniso_U_12
    _atom_site_aniso_U_13
    _atom_site_aniso_U_23
    O1 0.0709(5) 0.0453(4) 0.0429(4) -0.0091(4) 0.0121(4) -0.0023(3)
    N1 0.0500(5) 0.0341(4) 0.0435(5) -0.0036(3) 0.0030(4) 0.0009(3)
    N2 0.0516(5) 0.0355(4) 0.0434(5) -0.0065(4) 0.0002(4) 0.0010(3)
    C1 0.0490(6) 0.0359(5) 0.0381(5) -0.0023(4) -0.0020(4) 0.0038(4)
    C2 0.0389(5) 0.0424(5) 0.0415(5) 0.0029(4) -0.0029(4) 0.0030(4)
    C3 0.0491(6) 0.0549(7) 0.0525(6) 0.0059(5) 0.0004(5) -0.0075(5)
    C4 0.0502(7) 0.0862(10) 0.0506(7) 0.0099(6) 0.0061(5) -0.0070(6)
    C5 0.0464(6) 0.0881(10) 0.0536(7) -0.0025(6) 0.0081(5) 0.0120(6)
    C6 0.0478(6) 0.0594(7) 0.0555(7) -0.0086(5) 0.0009(5) 0.0114(5)
    C7 0.0401(5) 0.0444(6) 0.0411(5) -0.0010(4) -0.0038(4) 0.0049(4)
    C8 0.0690(8) 0.0412(6) 0.0505(6) -0.0135(5) -0.0032(5) -0.0032(5)
    C9 0.0709(8) 0.0365(6) 0.0590(7) -0.0124(5) 0.0083(6) -0.0038(5)
    C10 0.0977(11) 0.0425(7) 0.0799(10) -0.0040(7) -0.0020(8) 0.0087(6)
_geom_special_details
;
All e.s.d.'s (except the e.s.d. in the dihedral angle between two l.s. planes)
are estimated using the full covariance matrix. The cell e.s.d.'s are taken
into account individually in the estimation of e.s.d.'s in distances, angles
and torsion angles; correlations between e.s.d.'s in cell parameters are only
used when they are defined by crystal symmetry. An approximate (isotropic)
treatment of cell e.s.d.'s is used for estimating e.s.d.'s involving l.s.
planes.
;
loop_
    _geom_bond_atom_site_label_1
    _geom_bond_atom_site_label_2
    _geom_bond_site_symmetry_2
    _geom_bond_distance
    _geom_bond_publ_flag
    N1 C1 . 1.3583(13) ?
    N1 C2 . 1.3869(13) ?
    N1 H1 . 0.9458 ?
    N2 C1 . 1.3760(13) ?
    N2 C7 . 1.3900(14) ?
    N2 C8 . 1.4500(13) ?
    C2 C3 . 1.3775(15) ?
    C2 C7 . 1.3894(15) ?
    O1 C1 . 1.2367(13) ?
    C7 C6 . 1.3835(15) ?
    C8 C9 . 1.4657(17) ?
    C8 H8A . 0.9700 ?
    C8 H8B . 0.9700 ?
    C9 C10 . 1.1725(19) ?
    C3 C4 . 1.3856(18) ?
    C3 H3 . 0.9300 ?
    C6 C5 . 1.3848(19) ?
    C6 H6 . 0.9300 ?
    C5 C4 . 1.381(2) ?
    C5 H5 . 0.9300 ?
    C4 H4 . 0.9300 ?
    C10 H10 . 0.9580 ?
loop_
    _geom_angle_atom_site_label_1
    _geom_angle_atom_site_label_2
    _geom_angle_atom_site_label_3
    _geom_angle_site_symmetry_1
    _geom_angle_site_symmetry_3
    _geom_angle
    _geom_angle_publ_flag
    C1 N1 C2 . . 110.15(9) ?
    C1 N1 H1 . . 124.5 ?
    C2 N1 H1 . . 125.3 ?
    C1 N2 C7 . . 109.75(9) ?
    C1 N2 C8 . . 124.15(9) ?
    C7 N2 C8 . . 126.08(9) ?
    C3 C2 N1 . . 131.78(10) ?
    C3 C2 C7 . . 121.20(10) ?
    N1 C2 C7 . . 107.02(9) ?
    C6 C7 C2 . . 121.62(10) ?
    C6 C7 N2 . . 131.84(10) ?
    C2 C7 N2 . . 106.54(9) ?
    O1 C1 N1 . . 127.61(9) ?
    O1 C1 N2 . . 125.87(9) ?
    N1 C1 N2 . . 106.52(9) ?
    N2 C8 C9 . . 111.58(9) ?
    N2 C8 H8A . . 109.3 ?
    C9 C8 H8A . . 109.3 ?
    N2 C8 H8B . . 109.3 ?
    C9 C8 H8B . . 109.3 ?
    H8A C8 H8B . . 108.0 ?
    C10 C9 C8 . . 177.04(14) ?
    C2 C3 C4 . . 117.20(12) ?
    C2 C3 H3 . . 121.4 ?
    C4 C3 H3 . . 121.4 ?
    C7 C6 C5 . . 116.98(12) ?
    C7 C6 H6 . . 121.5 ?
    C5 C6 H6 . . 121.5 ?
    C4 C5 C6 . . 121.32(12) ?
    C4 C5 H5 . . 119.3 ?
    C6 C5 H5 . . 119.3 ?
    C5 C4 C3 . . 121.67(12) ?
    C5 C4 H4 . . 119.2 ?
    C3 C4 H4 . . 119.2 ?
    C9 C10 H10 . . 177.7 ?
loop_
    _geom_torsion_atom_site_label_1
    _geom_torsion_atom_site_label_2
    _geom_torsion_atom_site_label_3
    _geom_torsion_atom_site_label_4
    _geom_torsion_site_symmetry_1
    _geom_torsion_site_symmetry_2
    _geom_torsion_site_symmetry_3
    _geom_torsion_site_symmetry_4
    _geom_torsion
    _geom_torsion_publ_flag
    C1 N1 C2 C3 . . . . 178.95(11) ?
    C1 N1 C2 C7 . . . . -0.44(11) ?
    C3 C2 C7 C6 . . . . -0.13(16) ?
    N1 C2 C7 C6 . . . . 179.33(9) ?
    C3 C2 C7 N2 . . . . -179.88(9) ?
    N1 C2 C7 N2 . . . . -0.42(11) ?
    C1 N2 C7 C6 . . . . -178.59(11) ?
    C8 N2 C7 C6 . . . . -0.07(18) ?
    C1 N2 C7 C2 . . . . 1.13(11) ?
    C8 N2 C7 C2 . . . . 179.65(10) ?
    C2 N1 C1 O1 . . . . -178.79(10) ?
    C2 N1 C1 N2 . . . . 1.12(11) ?
    C7 N2 C1 O1 . . . . 178.52(10) ?
    C8 N2 C1 O1 . . . . -0.04(17) ?
    C7 N2 C1 N1 . . . . -1.39(11) ?
    C8 N2 C1 N1 . . . . -179.94(9) ?
    C1 N2 C8 C9 . . . . 109.99(12) ?
    C7 N2 C8 C9 . . . . -68.32(15) ?
    N1 C2 C3 C4 . . . . -179.25(10) ?
    C7 C2 C3 C4 . . . . 0.07(16) ?
    C2 C7 C6 C5 . . . . 0.22(16) ?
    N2 C7 C6 C5 . . . . 179.90(11) ?
    C7 C6 C5 C4 . . . . -0.25(18) ?
    C6 C5 C4 C3 . . . . 0.2(2) ?
    C2 C3 C4 C5 . . . . -0.10(18) ?
loop_
    _geom_hbond_atom_site_label_D
    _geom_hbond_atom_site_label_H
    _geom_hbond_atom_site_label_A
    _geom_hbond_site_symmetry_A
    _geom_hbond_distance_DH
    _geom_hbond_distance_HA
    _geom_hbond_distance_DA
    _geom_hbond_angle_DHA
    N1 H1 O1 3_666 0.95 1.88 2.8226(12) 174
    C10 H10 O1 4_566 0.96 2.39 3.2541(17) 149
data_global
_journal_date_recd_electronic     2012-12-12
_journal_date_accepted     2012-12-14
_journal_name_full     'Acta Crystallographica, Section E'
_journal_year     2013
_journal_volume     69
_journal_issue      1
_journal_page_first     o119
_journal_page_last     o119
_journal_paper_category     QO
_journal_paper_doi     10.1107/S160053681205088X
_journal_coeditor_code     GK2546
_publ_contact_author
;
Fouad Ouazzani Chahdi
Laboratoire de Chimie Organique Appliqu\'ee, Universit\'e Sidi Mohamed
Ben Abdallah, Facult\'e des Sciences et Techniques, Route d'immouzzer,
BP 2202  F\`es, Morocco
;
_publ_contact_author_email     'ouazzani_chahid@yahoo.fr'
_publ_contact_author_fax     '212 537 77 54 40'
_publ_contact_author_phone     '212 537 77 54 40'
_publ_section_title
;
1-(Prop-2-ynyl)-1<i>H</i>-benzimidazol-2(3<i>H</i>)-one
;
loop_
    _publ_author_name
    _publ_author_address
    'Ouzidan , Youn\`es'
;
Laboratoire de Chimie Organique Appliqu\'ee
Universit\'e Sidi Mohamed Ben Abdallah
Facult\'e des Sciences et Techniques
Route d'immouzzer
BP 2202 F\`es, Morocco
;
    'Kandri Rodi, Youssef '
;
Laboratoire de Chimie Organique Appliqu\'ee
Universit\'e Sidi Mohamed Ben Abdallah
Facult\'e des Sciences et Techniques
Route d'immouzzer
BP 2202 F\`es, Morocco
;
    'Ouazzani Chahdi, Fouad'
;
Laboratoire de Chimie Organique Appliqu\'ee
Universit\'e Sidi Mohamed Ben Abdallah
Facult\'e des Sciences et Techniques
Route d'immouzzer
BP 2202 F\`es, Morocco
;
    'Essassi, El Mokhtar'
;
Laboratoire de Chimie Organique H\'et\'erocyclique URAC21
Facult\'e des Sciences
Universit\'e Mohammed V-Agdal
Avenue Ibn Battouta
BP 1014, Rabat, Morocco
Institute of Nanomaterials and Nanotechnology
MASCIR, Rabat, Morocco
;
    'Saadi, Mohamed'
;
Laboratoire de Chimie du Solide Appliqu\'ee
Facult\'e des Sciences,
Universit\'e Mohammed V-Agdal
Avenue Ibn Battouta
BP 1014, Rabat, Morocco
;
    'El Ammari, Lahcen'
;
Laboratoire de Chimie du Solide Appliqu\'ee
Facult\'e des Sciences,
Universit\'e Mohammed V-Agdal
Avenue Ibn Battouta
BP 1014, Rabat, Morocco
;
_publ_section_synopsis     .
_iucr_refine_instructions_details
;
TITL EL_D50_DRX4 in P2(1)/c
CELL  0.71073   4.5553  18.0011  10.7488   90.000   93.645   90.000
ZERR    4.00   0.0006   0.0025   0.0013    0.000    0.008    0.000
LATT   1
SYMM  - X, 1/2 + Y, 1/2 - Z
SFAC  C    H    N    O
UNIT  40   32   8    4
MERG   2
ACTA
CONF
FMAP   2
PLAN   10
SHEL 30 0.76
OMIT  0 1 1
BOND
BOND $H
HTAB 2.6
HTAB N1 O1_$1
HTAB C10 O1_$2
eqiv $1 -x+1, -y+1, -z+1
eqiv $2 x, -y+1/2, +z+1/2
L.S.   10
TEMP    23.00
WGHT    0.049300    0.119700
EXTI    0.018200
FVAR       0.29632
O1    4    0.432543    0.401036    0.438883    11.00000    0.07094    0.04531 =
         0.04289   -0.00228    0.01214   -0.00908
N1    3    0.255645    0.466997    0.604861    11.00000    0.05004    0.03405 =
         0.04352    0.00087    0.00296   -0.00363
AFIX   3
H1    2    0.355672    0.512506    0.595524    11.00000   -1.20000
AFIX   0
N2    3    0.098590    0.353103    0.573042    11.00000    0.05158    0.03551 =
         0.04341    0.00101    0.00023   -0.00648
C1    1    0.279526    0.407084    0.529351    11.00000    0.04899    0.03588 =
         0.03805    0.00375   -0.00196   -0.00234
C2    1    0.066161    0.451346    0.697425    11.00000    0.03889    0.04239 =
         0.04148    0.00304   -0.00288    0.00285
C3    1   -0.023756    0.493152    0.795376    11.00000    0.04912    0.05491 =
         0.05253   -0.00753    0.00037    0.00595
AFIX  43
H3    2    0.041983    0.541590    0.808651    11.00000   -1.20000
AFIX   0
C4    1   -0.216264    0.460005    0.873299    11.00000    0.05024    0.08624 =
         0.05064   -0.00699    0.00607    0.00994
AFIX  43
H4    2   -0.280608    0.486833    0.940317    11.00000   -1.20000
AFIX   0
C5    1   -0.315002    0.388140    0.853967    11.00000    0.04641    0.08814 =
         0.05357    0.01204    0.00807   -0.00250
AFIX  43
H5    2   -0.444643    0.367718    0.908007    11.00000   -1.20000
AFIX   0
C6    1   -0.224845    0.345875    0.755731    11.00000    0.04777    0.05939 =
         0.05549    0.01138    0.00094   -0.00864
AFIX  43
H6    2   -0.290381    0.297400    0.742677    11.00000   -1.20000
AFIX   0
C7    1   -0.032864    0.379024    0.677882    11.00000    0.04014    0.04438 =
         0.04109    0.00491   -0.00383   -0.00096
C8    1    0.060534    0.279900    0.518080    11.00000    0.06901    0.04125 =
         0.05046   -0.00323   -0.00319   -0.01351
AFIX  23
H8A   2    0.149719    0.278870    0.438520    11.00000   -1.20000
H8B   2   -0.147767    0.269709    0.502921    11.00000   -1.20000
AFIX   0
C9    1    0.194150    0.222112    0.599363    11.00000    0.07093    0.03651 =
         0.05904   -0.00378    0.00828   -0.01239
C10   1    0.298950    0.177850    0.668809    11.00000    0.09769    0.04249 =
         0.07987    0.00873   -0.00199   -0.00398
AFIX   3
H10   2    0.379485    0.142407    0.728072    11.00000   -1.20000
HKLF 4
REM  EL_D50_DRX4 in P2(1)/c
REM R1 =  0.0351 for   1753 Fo > 4sig(Fo)  and  0.0425 for all   2080 data
REM    119 parameters refined using      0 restraints
END
WGHT      0.0493      0.1198
REM Highest difference peak  0.163,  deepest hole -0.164,  1-sigma level  0.029
Q1    1   0.2488  0.1794  0.5930  11.00000  0.05    0.16
Q2    1   0.0480  0.4113  0.7030  11.00000  0.05    0.16
Q3    1  -0.0126  0.4190  0.6853  11.00000  0.05    0.15
Q4    1   0.1085  0.3208  0.5533  11.00000  0.05    0.14
Q5    1  -0.0285  0.4786  0.7184  11.00000  0.05    0.14
Q6    1   0.2168  0.3719  0.5593  11.00000  0.05    0.13
Q7    1   0.0806  0.4620  0.7593  11.00000  0.05    0.13
Q8    1   0.1368  0.3801  0.5411  11.00000  0.05    0.13
Q9    1   0.3467  0.2222  0.6404  11.00000  0.05    0.13
Q10   1   0.1886  0.4499  0.5460  11.00000  0.05    0.12
;
