# Supplementary material for: 1-(Prop-2-yn­yl)-1H-benzimidazol-2(3H)-one
Source: Acta Crystallogr Sect E Struct Rep Online. 2012 Dec 22;69(Pt 1):o119. doi: 10.1107/S160053681205088X (PMC3588288; doi:10.1107/S160053681205088X)
Supplement: Supplementary file 2 [file e-69-0o119-Isup2.hkl]

# 
# h,k,l, Fc-squared, Fo-squared, sigma(Fo-squared) and status flag 
# 
data_I
_shelx_title ' EL_D50_DRX4 in P2(1)/c' 
_shelx_refln_list_code          4 
_shelx_F_calc_maximum      115.29 
_exptl_crystal_F_000       360.00 
_reflns_d_resolution_high  0.7600 
 
loop_ 
 _symmetry_equiv_pos_as_xyz 
 'x, y, z' 
 '-x, y+1/2, -z+1/2' 
 '-x, -y, -z' 
 'x, -y-1/2, z-1/2' 
 
_cell_length_a     4.5553 
_cell_length_b    18.0011 
_cell_length_c    10.7488 
_cell_angle_alpha  90.000 
_cell_angle_beta   93.645 
_cell_angle_gamma  90.000 
 
_shelx_F_squared_multiplier     1.000 
 
loop_ 
 _refln_index_h 
 _refln_index_k 
 _refln_index_l 
 _refln_F_squared_calc 
 _refln_F_squared_meas 
 _refln_F_squared_sigma 
 _refln_observed_status 
   1   0   0     3707.74     3653.65     52.69 o 
   2   0   0      313.90      313.11      3.25 o 
   3   0   0      178.59      178.25      2.37 o 
   4   0   0      188.38      198.83      3.36 o 
   5   0   0        0.18        0.30      0.38 o 
   1   1   0     1330.06     1336.75     12.22 o 
   2   1   0      107.76      108.95      0.98 o 
   3   1   0      147.25      147.82      1.40 o 
   4   1   0        2.91        3.66      0.66 o 
   5   1   0        1.22        1.37      0.27 o 
   1   2   0        0.60       -0.01      0.05 o 
   2   2   0        6.53        8.56      0.15 o 
   3   2   0      108.47      110.42      1.39 o 
   4   2   0       67.74       70.18      1.04 o 
   5   2   0        0.58        0.39      0.27 o 
   1   3   0       21.57       21.74      0.31 o 
   2   3   0      242.30      244.89      1.86 o 
   3   3   0       38.89       38.68      0.39 o 
   4   3   0        0.21       -0.03      0.20 o 
   5   3   0        6.42        7.04      0.34 o 
   0   4   0      496.89      507.49      5.18 o 
   1   4   0     1284.50     1282.26     11.61 o 
   2   4   0       23.92       26.92      0.32 o 
   3   4   0       24.82       25.62      0.44 o 
   4   4   0        5.67        5.24      0.30 o 
   5   4   0       15.07       16.01      0.46 o 
   1   5   0      453.19      466.71      4.27 o 
   2   5   0        9.40        7.56      0.17 o 
   3   5   0       24.75       23.26      0.31 o 
   4   5   0       11.39       10.30      0.34 o 
   5   5   0       28.79       28.20      0.59 o 
   0   6   0       33.29       36.74      0.47 o 
   1   6   0      512.64      532.02      4.54 o 
   2   6   0       28.66       25.68      0.42 o 
   3   6   0        1.06        0.72      0.13 o 
   4   6   0        5.44        5.35      0.25 o 
   5   6   0        3.96        4.05      0.31 o 
   1   7   0       12.55       19.10      0.31 o 
   2   7   0        4.42        5.35      0.27 o 
   3   7   0        0.19       -0.04      0.09 o 
   4   7   0      155.44      163.38      1.86 o 
   5   7   0        0.44        0.45      0.29 o 
   0   8   0      528.32      539.56      5.07 o 
   1   8   0      111.58      121.89      1.09 o 
   2   8   0      230.68      229.78      2.31 o 
   3   8   0       21.74       22.75      0.53 o 
   4   8   0        1.68        2.43      0.26 o 
   5   8   0        1.08        1.02      0.33 o 
   1   9   0      108.49      105.08      1.00 o 
   2   9   0      136.16      123.82      1.38 o 
   3   9   0       18.02       17.67      0.52 o 
   4   9   0        6.47        5.17      0.49 o 
   5   9   0        4.11        4.72      0.49 o 
   0  10   0       12.44        6.37      0.30 o 
   1  10   0      419.07      432.95      3.52 o 
   2  10   0       60.47       58.22      0.79 o 
   3  10   0       93.58       95.53      1.37 o 
   4  10   0        7.10        6.79      0.53 o 
   5  10   0        1.46        1.69      0.43 o 
   1  11   0        9.78        9.55      0.30 o 
   2  11   0       14.88       13.67      0.39 o 
   3  11   0       73.00       64.05      1.07 o 
   4  11   0       48.58       47.91      1.76 o 
   5  11   0        3.11        3.46      0.49 o 
   0  12   0      137.30      150.45      2.13 o 
   1  12   0      180.85      196.98      1.66 o 
   2  12   0        2.98        2.66      0.31 o 
   3  12   0        0.50        0.18      0.26 o 
   4  12   0        6.19        5.73      0.53 o 
   5  12   0        0.02       -0.30      0.40 o 
   1  13   0       41.73       44.48      0.58 o 
   2  13   0      227.36      225.35      2.43 o 
   3  13   0       48.84       50.50      1.00 o 
   4  13   0        6.04        4.92      0.53 o 
   5  13   0        0.38        0.27      0.40 o 
   0  14   0       38.99       36.22      0.86 o 
   1  14   0      243.72      231.53      2.09 o 
   2  14   0       73.55       74.02      1.06 o 
   3  14   0        5.42        3.94      0.40 o 
   4  14   0        5.29        4.93      0.54 o 
   1  15   0       44.43       41.90      0.59 o 
   2  15   0       18.88       16.12      0.62 o 
   3  15   0        2.97        3.22      0.35 o 
   4  15   0        0.65        1.39      0.45 o 
   0  16   0      380.89      373.10      4.90 o 
   1  16   0        4.82        4.19      0.25 o 
   2  16   0      116.11      110.73      1.64 o 
   3  16   0       34.91       36.42      0.85 o 
   4  16   0        0.88        0.29      0.55 o 
   1  17   0       50.25       50.66      0.85 o 
   2  17   0        7.32        7.15      0.48 o 
   3  17   0       26.18       26.66      0.82 o 
   4  17   0        5.16        6.45      0.67 o 
   0  18   0       46.41       44.87      1.80 o 
   1  18   0       26.41       22.04      0.71 o 
   2  18   0       29.66       28.96      0.90 o 
   3  18   0        1.29        1.25      0.40 o 
   1  19   0       10.06       10.57      0.52 o 
   2  19   0        1.08        0.88      0.42 o 
   3  19   0        7.80        7.46      0.81 o 
   0  20   0        4.37        3.25      0.56 o 
   1  20   0        1.44        2.16      0.45 o 
   2  20   0        9.31       11.31      0.74 o 
   3  20   0        0.00        0.80      0.60 o 
   1  21   0       54.71       59.37      1.40 o 
   2  21   0        0.07       -0.26      0.41 o 
   0  22   0       55.73       67.55      2.62 o 
   1  22   0        2.45        2.53      0.89 o 
   2  22   0        0.29        0.41      0.60 o 
   1  23   0       13.76       18.91      0.91 o 
  -5   1   1       10.49       11.10      0.56 o 
  -4   1   1       16.45       17.58      0.44 o 
  -3   1   1       29.35       33.56      0.48 o 
  -2   1   1      344.32      360.14      4.43 o 
  -1   1   1      641.13      639.06      7.90 o 
   1   1   1      505.86      508.83      3.31 o 
   2   1   1        4.59        4.11      0.12 o 
   3   1   1        7.54        8.64      0.19 o 
   4   1   1        3.19        2.38      0.26 o 
   5   1   1        5.73        6.15      0.40 o 
  -5   2   1       12.12       12.40      0.49 o 
  -4   2   1        7.64        7.11      0.49 o 
  -3   2   1        0.00       -0.15      0.20 o 
  -2   2   1        1.59        1.41      0.09 o 
  -1   2   1       99.65       90.15      0.89 o 
   0   2   1     4548.98     3761.97    147.69 o 
   1   2   1     7947.79     8222.92     63.33 o 
   2   2   1       74.48       69.19      0.61 o 
   3   2   1      134.82      135.97      1.23 o 
   4   2   1       71.72       70.24      1.08 o 
   5   2   1        5.87        7.08      0.35 o 
  -5   3   1        5.81        5.19      0.37 o 
  -4   3   1       19.58       16.66      0.44 o 
  -3   3   1       31.84       33.98      0.42 o 
  -2   3   1     1054.58     1035.51      8.70 o 
  -1   3   1      205.13      214.53      1.86 o 
   0   3   1      439.29      420.12      3.11 o 
   1   3   1     5435.11     5519.36     37.66 o 
   2   3   1      196.44      209.28      1.74 o 
   3   3   1       97.66       89.45      0.81 o 
   4   3   1        0.02       -0.15      0.21 o 
   5   3   1        9.84        9.98      0.41 o 
  -5   4   1       19.50       20.83      0.59 o 
  -4   4   1       32.36       31.33      0.48 o 
  -3   4   1      344.92      367.61      2.61 o 
  -2   4   1       15.02       16.81      0.23 o 
  -1   4   1     1175.50     1153.51      8.88 o 
   0   4   1     1796.21     1773.13     13.82 o 
   1   4   1     3003.90     3014.70     22.08 o 
   2   4   1      612.55      598.36      4.92 o 
   3   4   1       42.54       43.07      0.48 o 
   4   4   1        0.74        0.32      0.13 o 
   5   4   1        2.06        1.26      0.26 o 
  -5   5   1        2.32        2.00      0.33 o 
  -4   5   1        0.39        0.30      0.16 o 
  -3   5   1       58.39       53.10      0.45 o 
  -2   5   1       95.43       93.81      0.87 o 
  -1   5   1      114.04      105.61      1.43 o 
   0   5   1     1207.03     1252.40      9.73 o 
   1   5   1      386.44      395.20      2.96 o 
   2   5   1       62.62       60.78      0.67 o 
   3   5   1        8.06        8.41      0.28 o 
   4   5   1       25.83       25.01      0.50 o 
   5   5   1        5.17        5.26      0.33 o 
  -5   6   1       14.02       15.82      0.73 o 
  -4   6   1        4.77        4.98      0.21 o 
  -3   6   1        0.27        0.28      0.14 o 
  -2   6   1       85.80       84.97      0.89 o 
  -1   6   1        0.06        0.11      0.08 o 
   0   6   1       24.04       25.06      0.29 o 
   1   6   1       34.41       35.80      0.42 o 
   2   6   1      121.48      125.00      1.47 o 
   3   6   1       48.24       47.83      0.74 o 
   4   6   1        9.38       10.89      0.39 o 
   5   6   1       12.97       14.09      0.59 o 
  -5   7   1       11.26       11.92      0.53 o 
  -4   7   1       46.86       50.08      0.78 o 
  -3   7   1       64.53       70.13      0.77 o 
  -2   7   1       49.28       52.76      0.60 o 
  -1   7   1       15.13       18.84      0.33 o 
   0   7   1       55.16       48.35      0.49 o 
   1   7   1      120.42      127.67      1.15 o 
   2   7   1       14.83       12.25      0.31 o 
   3   7   1       34.75       35.19      0.51 o 
   4   7   1        4.51        3.82      0.35 o 
   5   7   1       16.30       16.46      0.62 o 
  -5   8   1        7.15        7.17      0.47 o 
  -4   8   1       37.73       36.41      0.77 o 
  -3   8   1        8.16       10.80      0.29 o 
  -2   8   1      732.72      743.24      5.84 o 
  -1   8   1       28.65       27.61      0.46 o 
   0   8   1     1321.23     1435.42     11.13 o 
   1   8   1      325.22      381.04      3.11 o 
   2   8   1      181.01      188.32      1.95 o 
   3   8   1      201.74      192.80      1.90 o 
   4   8   1        0.60        0.54      0.28 o 
   5   8   1        4.23        3.96      0.43 o 
  -5   9   1        2.66        2.66      0.39 o 
  -4   9   1       17.88       16.46      0.62 o 
  -3   9   1       80.97       76.61      1.02 o 
  -2   9   1        3.36        2.63      0.19 o 
  -1   9   1      140.68      148.27      1.32 o 
   0   9   1      161.74      162.55      1.35 o 
   1   9   1        1.75        0.01      0.11 o 
   2   9   1      195.11      200.06      2.09 o 
   3   9   1      173.26      175.56      1.95 o 
   4   9   1       71.24       70.95      1.37 o 
   5   9   1        9.00        8.11      0.60 o 
  -5  10   1        4.90        5.40      0.48 o 
  -4  10   1        0.02       -0.25      0.25 o 
  -3  10   1       76.95       75.21      1.36 o 
  -2  10   1        0.06       -0.01      0.17 o 
  -1  10   1        6.77        5.09      0.22 o 
   0  10   1      555.15      607.20      4.57 o 
   1  10   1      192.48      213.61      1.77 o 
   2  10   1        3.24        3.39      0.23 o 
   3  10   1       78.56       80.08      1.25 o 
   4  10   1       46.11       45.06      1.70 o 
   5  10   1        0.65        0.74      0.44 o 
  -5  11   1        0.69       -0.08      0.47 o 
  -4  11   1       16.30       16.93      0.69 o 
  -3  11   1      148.54      145.79      1.73 o 
  -2  11   1       59.94       59.60      0.83 o 
  -1  11   1      613.20      606.41      5.26 o 
   0  11   1        3.28        5.08      0.20 o 
   1  11   1      239.15      251.68      2.05 o 
   2  11   1       64.91       63.83      1.02 o 
   3  11   1        5.16        5.29      0.37 o 
   4  11   1       48.07       44.75      1.79 o 
   5  11   1       14.80       13.13      0.87 o 
  -5  12   1        0.18       -0.13      0.46 o 
  -4  12   1       33.49       33.92      0.97 o 
  -3  12   1       81.75       77.41      1.12 o 
  -2  12   1       72.09       69.33      0.94 o 
  -1  12   1       44.20       44.83      0.59 o 
   0  12   1       14.14       11.76      0.35 o 
   1  12   1       92.06       90.17      0.91 o 
   2  12   1      160.95      146.30      2.09 o 
   3  12   1       31.79       28.78      1.26 o 
   4  12   1       10.51       13.38      0.69 o 
   5  12   1        1.53        1.14      0.45 o 
  -5  13   1       12.23       11.54      0.73 o 
  -4  13   1        3.40        3.20      0.45 o 
  -3  13   1        7.71        9.06      0.42 o 
  -2  13   1        9.76       11.31      0.47 o 
  -1  13   1        0.22        0.01      0.15 o 
   0  13   1        2.63        4.25      0.25 o 
   1  13   1       37.96       37.06      0.52 o 
   2  13   1        8.73        9.80      0.42 o 
   3  13   1        6.17        5.58      0.43 o 
   4  13   1       26.16       24.23      0.99 o 
  -4  14   1        1.07        0.82      0.38 o 
  -3  14   1       19.12       19.26      0.58 o 
  -2  14   1       14.56       11.12      0.59 o 
  -1  14   1       65.39       57.82      0.65 o 
   0  14   1       28.28       27.92      0.48 o 
   1  14   1       13.70       13.50      0.36 o 
   2  14   1       48.46       47.39      0.82 o 
   3  14   1        0.58        0.56      0.32 o 
   4  14   1        5.93        6.45      0.58 o 
  -4  15   1       22.93       23.83      0.90 o 
  -3  15   1        0.16        0.45      0.28 o 
  -2  15   1        0.07       -0.13      0.25 o 
  -1  15   1       59.48       58.66      0.76 o 
   0  15   1       87.98       77.82      0.87 o 
   1  15   1       19.98       19.59      0.42 o 
   2  15   1        4.65        5.26      0.30 o 
   3  15   1        1.67        0.65      0.33 o 
   4  15   1        0.28        0.30      0.39 o 
  -4  16   1        0.53        0.26      0.41 o 
  -3  16   1        3.24        2.77      0.35 o 
  -2  16   1       17.34       17.27      0.59 o 
  -1  16   1        5.34        5.06      0.46 o 
   0  16   1        1.21        1.47      0.27 o 
   1  16   1        1.36        0.96      0.20 o 
   2  16   1        6.79        6.43      0.41 o 
   3  16   1        0.04       -0.35      0.35 o 
   4  16   1        0.37        1.42      0.50 o 
  -4  17   1       11.56       13.45      0.83 o 
  -3  17   1        1.88        2.75      0.38 o 
  -2  17   1       18.91       18.73      0.69 o 
  -1  17   1       21.13       21.02      0.70 o 
   0  17   1      166.88      163.04      1.78 o 
   1  17   1       28.02       29.41      0.58 o 
   2  17   1       24.49       24.17      0.72 o 
   3  17   1        1.91        2.27      0.48 o 
   4  17   1        3.90        4.31      0.58 o 
  -3  18   1        7.03        8.57      0.51 o 
  -2  18   1       44.28       45.37      0.93 o 
  -1  18   1       88.58       86.23      1.29 o 
   0  18   1       25.99       25.10      0.62 o 
   1  18   1       89.71       93.88      1.15 o 
   2  18   1       47.84       47.38      0.93 o 
   3  18   1        0.40        0.50      0.58 o 
  -3  19   1        6.40        6.93      0.65 o 
  -2  19   1       25.36       25.82      0.88 o 
  -1  19   1        3.98        4.36      0.40 o 
   0  19   1        5.92        6.45      0.42 o 
   1  19   1        1.13        0.92      0.32 o 
   2  19   1        4.98        4.79      0.42 o 
   3  19   1       11.05       11.56      0.92 o 
  -3  20   1        0.67        1.15      0.52 o 
  -2  20   1        5.10        5.51      0.84 o 
  -1  20   1       37.42       37.13      1.07 o 
   0  20   1        0.29        0.06      0.35 o 
   1  20   1       13.69       16.77      0.68 o 
   2  20   1        7.02        6.03      0.80 o 
   3  20   1       14.45       14.00      1.00 o 
  -2  21   1        0.98        1.42      0.56 o 
  -1  21   1        0.29        0.15      0.41 o 
   0  21   1       20.71       24.66      1.14 o 
   1  21   1       14.65       19.66      0.76 o 
   2  21   1       18.87       22.24      0.81 o 
  -2  22   1        0.42        1.22      0.60 o 
  -1  22   1        0.02       -0.26      0.61 o 
   0  22   1        1.54        1.38      0.60 o 
   1  22   1        9.28        9.30      0.64 o 
   2  22   1        0.01        0.47      0.50 o 
  -1  23   1        0.01       -0.30      0.43 o 
   0  23   1        0.08       -0.15      1.20 o 
   1  23   1        1.27        2.39      0.57 o 
  -5   0   2        2.69        3.74      0.41 o 
  -4   0   2        2.92        4.10      0.46 o 
  -3   0   2      730.75      736.51     15.91 o 
  -2   0   2      129.47      136.39      2.29 o 
  -1   0   2     4753.55     4694.74     97.65 o 
   0   0   2       44.48       43.00      0.55 o 
   1   0   2    13291.85    13539.84    270.53 o 
   2   0   2      301.70      345.49      4.26 o 
   3   0   2       29.39       27.87      0.51 o 
   4   0   2      149.48      146.72      5.59 o 
   5   0   2       38.15       33.65      2.39 o 
  -5   1   2       16.09       17.06      0.67 o 
  -4   1   2        0.02       -0.01      0.12 o 
  -3   1   2        7.66        7.68      0.60 o 
  -2   1   2      198.27      204.70      2.72 o 
  -1   1   2        0.02       -0.03      0.06 o 
   0   1   2     1836.35     1815.04     13.74 o 
   1   1   2     5558.41     5784.59     35.34 o 
   2   1   2       72.91       66.83      0.67 o 
   3   1   2       12.44       10.90      0.26 o 
   4   1   2        6.43        4.51      0.45 o 
   5   1   2       10.24       10.57      0.43 o 
  -5   2   2       13.54       14.11      0.46 o 
  -4   2   2       19.65       18.90      0.77 o 
  -3   2   2      139.70      153.85      1.76 o 
  -2   2   2      729.07      766.63     11.33 o 
  -1   2   2     1179.76     1199.99     10.10 o 
   0   2   2      671.82      631.62      4.85 o 
   1   2   2     4599.83     4447.69     28.60 o 
   2   2   2      796.71      787.54      5.35 o 
   3   2   2       13.95       14.60      0.26 o 
   4   2   2        3.41        3.37      0.26 o 
   5   2   2       14.88       17.11      0.52 o 
  -5   3   2       14.18       14.88      0.49 o 
  -4   3   2       10.08       10.27      0.31 o 
  -3   3   2      116.72      128.15      1.37 o 
  -2   3   2      688.07      742.45      6.97 o 
  -1   3   2      105.67      116.08      0.98 o 
   0   3   2      456.98      469.80      3.68 o 
   1   3   2     2494.33     2524.02     17.48 o 
   2   3   2       41.25       39.34      0.73 o 
   3   3   2        0.29        0.57      0.14 o 
   4   3   2        0.54        1.00      0.20 o 
   5   3   2        0.44       -0.11      0.26 o 
  -5   4   2       47.75       52.19      0.86 o 
  -4   4   2       15.53       15.79      0.36 o 
  -3   4   2        1.39        1.21      0.18 o 
  -2   4   2       84.52       86.03      0.95 o 
  -1   4   2      489.86      511.25      4.07 o 
   0   4   2        1.24        3.11      0.13 o 
   1   4   2       22.43       22.41      0.27 o 
   2   4   2      354.31      374.11      2.64 o 
   3   4   2        1.24        2.47      0.32 o 
   4   4   2       39.56       41.94      0.69 o 
   5   4   2        9.45        9.28      0.53 o 
  -5   5   2        0.33        0.68      0.27 o 
  -4   5   2       13.94       12.38      0.28 o 
  -3   5   2       21.09       24.09      0.31 o 
  -2   5   2       25.53       26.04      0.62 o 
  -1   5   2        1.01        1.29      0.10 o 
   0   5   2        5.71        3.91      0.19 o 
   1   5   2      228.62      245.36      1.91 o 
   2   5   2      363.92      369.56      2.67 o 
   3   5   2       11.35       15.14      0.32 o 
   4   5   2        0.43        0.08      0.20 o 
   5   5   2       11.18       11.03      0.82 o 
  -5   6   2        0.18       -0.20      0.20 o 
  -4   6   2       44.98       45.35      0.65 o 
  -3   6   2       15.39       15.74      0.24 o 
  -2   6   2       11.56       12.63      0.22 o 
  -1   6   2      304.41      319.77      2.78 o 
   0   6   2     2149.02     2096.09     16.38 o 
   1   6   2       64.29       65.69      0.63 o 
   2   6   2       54.29       50.28      0.63 o 
   3   6   2       72.44       69.01      0.89 o 
   4   6   2       30.99       33.48      1.51 o 
   5   6   2       11.99       13.85      0.64 o 
  -5   7   2        4.31        4.66      0.56 o 
  -4   7   2       12.97       11.25      0.40 o 
  -3   7   2      140.56      138.97      1.26 o 
  -2   7   2      141.36      155.31      1.86 o 
  -1   7   2       28.74       31.17      0.45 o 
   0   7   2      730.72      738.77      5.82 o 
   1   7   2     1115.62     1140.35      8.91 o 
   2   7   2        0.12       -0.19      0.19 o 
   3   7   2        4.22        3.17      0.26 o 
   4   7   2       35.56       34.95      0.79 o 
   5   7   2       43.47       45.85      1.13 o 
  -5   8   2       31.44       31.43      0.75 o 
  -4   8   2       18.07       18.20      0.54 o 
  -3   8   2       26.02       27.37      0.45 o 
  -2   8   2       19.00       15.26      0.43 o 
  -1   8   2       73.90       73.42      0.88 o 
   0   8   2       22.55       21.63      0.39 o 
   1   8   2       11.48        8.98      0.23 o 
   2   8   2       10.36        9.11      0.31 o 
   3   8   2       33.41       30.99      0.55 o 
   4   8   2       13.38       14.30      0.65 o 
   5   8   2        0.10        0.31      0.38 o 
  -5   9   2        3.19        3.41      0.39 o 
  -4   9   2        4.02        2.76      0.32 o 
  -3   9   2        0.78        0.89      0.22 o 
  -2   9   2        6.40        8.73      0.28 o 
  -1   9   2       15.61       13.81      0.30 o 
   0   9   2      214.92      233.88      2.01 o 
   1   9   2       66.11       72.57      0.72 o 
   2   9   2      256.12      259.64      2.39 o 
   3   9   2        0.39        0.68      0.21 o 
   4   9   2        0.47        0.79      0.36 o 
   5   9   2        1.08        0.54      0.38 o 
  -5  10   2        6.83        8.88      0.57 o 
  -4  10   2       18.31       17.90      0.63 o 
  -3  10   2       65.90       64.92      1.03 o 
  -2  10   2      129.38      132.79      1.66 o 
  -1  10   2      399.66      404.36      3.12 o 
   0  10   2      243.21      254.72      2.20 o 
   1  10   2        0.23       -0.08      0.13 o 
   2  10   2        6.51        7.11      0.28 o 
   3  10   2       27.05       26.71      0.60 o 
   4  10   2        1.93        2.45      0.42 o 
   5  10   2        6.48        6.81      0.58 o 
  -5  11   2        0.00       -0.04      0.34 o 
  -4  11   2        1.09        1.10      0.34 o 
  -3  11   2       11.93       12.87      0.49 o 
  -2  11   2        0.00        0.41      0.19 o 
  -1  11   2        8.02        5.41      0.25 o 
   0  11   2       31.74       29.01      0.42 o 
   1  11   2       36.48       34.78      0.48 o 
   2  11   2       36.13       35.71      0.56 o 
   3  11   2       18.37       20.98      0.56 o 
   4  11   2       57.67       55.47      1.93 o 
   5  11   2       14.57       15.04      0.94 o 
  -5  12   2       11.09       12.27      0.71 o 
  -4  12   2        0.33       -0.23      0.33 o 
  -3  12   2       27.46       28.11      0.76 o 
  -2  12   2        0.33        0.18      0.21 o 
  -1  12   2      164.44      165.40      1.36 o 
   0  12   2        2.67        3.20      0.19 o 
   1  12   2       43.43       43.42      0.57 o 
   2  12   2        2.42        2.68      0.29 o 
   3  12   2        4.69        4.00      0.32 o 
   4  12   2       12.95       13.17      0.72 o 
   5  12   2        0.91        1.37      0.45 o 
  -4  13   2        5.61        4.78      0.48 o 
  -3  13   2        0.37        1.18      0.27 o 
  -2  13   2       35.57       33.91      0.70 o 
  -1  13   2       74.71       75.11      0.76 o 
   0  13   2       97.78       94.73      0.95 o 
   1  13   2        6.30        6.36      0.27 o 
   2  13   2      220.35      221.87      2.22 o 
   3  13   2        0.01       -0.09      0.26 o 
   4  13   2        0.79        0.23      0.48 o 
  -4  14   2       21.10       22.31      1.08 o 
  -3  14   2       83.26       87.29      1.29 o 
  -2  14   2       57.36       48.43      0.91 o 
  -1  14   2        9.61        8.32      0.31 o 
   0  14   2        8.28        6.93      0.30 o 
   1  14   2      218.49      217.10      1.89 o 
   2  14   2        8.97        6.57      0.34 o 
   3  14   2       55.48       58.37      1.14 o 
   4  14   2        1.68        1.08      0.43 o 
  -4  15   2       11.19       12.45      1.17 o 
  -3  15   2       37.06       35.45      0.90 o 
  -2  15   2      135.83      128.55      2.47 o 
  -1  15   2      147.44      145.44      1.59 o 
   0  15   2        4.77        4.05      0.27 o 
   1  15   2      111.96      101.22      1.06 o 
   2  15   2        0.20        0.12      0.22 o 
   3  15   2        9.94        9.53      0.63 o 
   4  15   2        2.63        3.13      0.52 o 
  -4  16   2        3.35        4.22      0.55 o 
  -3  16   2        0.23        0.32      0.28 o 
  -2  16   2      101.08      107.21      1.90 o 
  -1  16   2      174.30      163.04      1.95 o 
   0  16   2      301.76      292.95      2.63 o 
   1  16   2       13.01       13.78      0.49 o 
   2  16   2        6.45        7.90      0.40 o 
   3  16   2       62.28       61.62      1.40 o 
   4  16   2        1.36        0.33      0.45 o 
  -4  17   2        4.35        4.33      0.55 o 
  -3  17   2        1.78        1.11      0.41 o 
  -2  17   2        0.39        0.66      0.36 o 
  -1  17   2        0.74        0.39      0.27 o 
   0  17   2        9.24        8.09      0.58 o 
   1  17   2      115.01      105.83      1.23 o 
   2  17   2       11.34       14.25      0.52 o 
   3  17   2        3.56        3.37      0.63 o 
   4  17   2        2.03        3.13      0.60 o 
  -3  18   2        2.45        2.44      0.39 o 
  -2  18   2        0.07       -0.31      0.31 o 
  -1  18   2        4.20        3.92      0.44 o 
   0  18   2       12.71       10.39      0.41 o 
   1  18   2        4.51        4.53      0.40 o 
   2  18   2        0.03        0.34      0.31 o 
   3  18   2        8.61        7.16      0.63 o 
  -3  19   2       19.22       21.98      0.94 o 
  -2  19   2       11.21       13.47      1.32 o 
  -1  19   2        5.47        4.82      0.41 o 
   0  19   2        0.71        0.62      0.31 o 
   1  19   2       21.47       22.98      0.56 o 
   2  19   2       18.49       19.98      0.71 o 
   3  19   2        4.00        4.21      0.68 o 
  -3  20   2       10.09       11.87      0.72 o 
  -2  20   2        6.95        7.39      0.76 o 
  -1  20   2       50.33       59.92      1.46 o 
   0  20   2        0.08        0.70      0.35 o 
   1  20   2        2.25        2.29      0.37 o 
   2  20   2       11.22       11.68      1.77 o 
   3  20   2        5.90        8.27      1.54 o 
  -2  21   2       12.34       13.16      1.08 o 
  -1  21   2        0.00       -0.38      0.39 o 
   0  21   2       50.29       55.25      1.34 o 
   1  21   2        0.90        0.52      0.38 o 
   2  21   2        3.88        3.36      0.59 o 
  -2  22   2        0.01       -0.23      0.56 o 
  -1  22   2        5.65        5.12      0.83 o 
   0  22   2        8.15        9.81      0.89 o 
   1  22   2       10.81       12.79      1.00 o 
  -1  23   2        0.11       -0.56      0.56 o 
   0  23   2        0.25        0.06      0.56 o 
   1  23   2        7.06        6.96      1.08 o 
  -5   1   3        3.37        3.56      0.29 o 
  -4   1   3       55.04       55.18      1.43 o 
  -3   1   3       45.20       49.40      1.29 o 
  -2   1   3       12.94       12.11      0.37 o 
  -1   1   3        2.12        3.78      0.12 o 
   0   1   3     1463.72     1388.17      9.92 o 
   1   1   3      792.96      769.75      5.29 o 
   2   1   3      469.65      499.08      3.44 o 
   3   1   3      100.77       99.14      0.91 o 
   4   1   3        6.25        6.56      0.31 o 
   5   1   3        3.86        3.76      0.40 o 
  -5   2   3       58.10       59.85      0.95 o 
  -4   2   3        7.44        7.10      0.41 o 
  -3   2   3        0.01        0.25      0.19 o 
  -2   2   3       67.82       72.60      0.80 o 
  -1   2   3       57.76       69.21      0.58 o 
   0   2   3        0.74        0.23      0.09 o 
   1   2   3      505.69      502.88      3.36 o 
   2   2   3       95.50       91.41      0.81 o 
   3   2   3       64.16       62.59      0.65 o 
   4   2   3        0.65        0.40      0.20 o 
   5   2   3        5.03        3.91      0.42 o 
  -5   3   3       20.72       21.01      0.51 o 
  -4   3   3        2.11        2.67      0.29 o 
  -3   3   3       26.53       25.54      0.48 o 
  -2   3   3        3.61        5.72      0.17 o 
  -1   3   3       22.96       23.86      0.23 o 
   0   3   3      795.53      792.63      6.13 o 
   1   3   3      508.54      489.25      3.28 o 
   2   3   3      898.54      901.79      5.83 o 
   3   3   3       10.20        8.88      0.25 o 
   4   3   3       16.75       18.33      0.45 o 
   5   3   3       28.50       30.13      0.80 o 
  -5   4   3       19.04       18.50      0.84 o 
  -4   4   3      164.72      165.44      2.73 o 
  -3   4   3        3.26        3.06      0.28 o 
  -2   4   3      627.67      648.54      5.08 o 
  -1   4   3      528.23      568.79      4.21 o 
   0   4   3      184.70      188.87      1.48 o 
   1   4   3      633.51      648.86      4.31 o 
   2   4   3     1810.74     1871.58     12.72 o 
   3   4   3       25.52       26.81      0.40 o 
   4   4   3        7.96        6.67      0.32 o 
   5   4   3        0.00       -0.26      0.32 o 
  -5   5   3       35.89       37.81      0.83 o 
  -4   5   3        3.91        4.04      0.43 o 
  -3   5   3       86.33       89.73      1.44 o 
  -2   5   3       14.53       23.03      0.36 o 
  -1   5   3     1680.52     1762.38     13.78 o 
   0   5   3      113.36      127.21      1.14 o 
   1   5   3      906.91      940.30      6.21 o 
   2   5   3      801.75      780.51      5.75 o 
   3   5   3       11.60       12.65      0.29 o 
   4   5   3        5.17        5.23      0.38 o 
   5   5   3        6.60        6.02      0.57 o 
  -5   6   3       60.05       63.22      1.05 o 
  -4   6   3       50.05       47.33      0.64 o 
  -3   6   3        6.81        7.17      0.19 o 
  -2   6   3        3.34        2.94      0.12 o 
  -1   6   3       59.17       62.54      0.64 o 
   0   6   3       10.64        8.26      0.22 o 
   1   6   3      371.28      391.46      2.57 o 
   2   6   3      229.35      231.69      1.86 o 
   3   6   3       19.24       19.13      0.42 o 
   4   6   3       26.53       28.41      0.69 o 
   5   6   3        4.00        4.41      0.42 o 
  -5   7   3        3.86        4.26      0.35 o 
  -4   7   3        9.78        9.84      0.36 o 
  -3   7   3       20.81       20.80      0.36 o 
  -2   7   3      248.40      278.34      2.59 o 
  -1   7   3      531.65      558.57      4.77 o 
   0   7   3      126.27      131.59      1.20 o 
   1   7   3      576.43      618.70      4.19 o 
   2   7   3       89.99       93.77      0.99 o 
   3   7   3       14.13       13.24      0.38 o 
   4   7   3        0.13        0.02      0.28 o 
   5   7   3        5.86        6.21      0.58 o 
  -5   8   3       37.10       39.23      0.84 o 
  -4   8   3        0.38        0.31      0.35 o 
  -3   8   3       49.12       46.07      0.61 o 
  -2   8   3       36.47       34.57      0.56 o 
  -1   8   3      156.30      170.17      1.63 o 
   0   8   3      780.47      816.97      6.08 o 
   1   8   3      480.47      520.25      3.56 o 
   2   8   3       74.24       77.95      0.74 o 
   3   8   3       69.21       67.94      0.98 o 
   4   8   3       10.39       10.73      0.85 o 
   5   8   3       19.35       21.30      0.83 o 
  -5   9   3        1.06        0.95      0.44 o 
  -4   9   3       37.49       38.16      0.80 o 
  -3   9   3       30.40       27.68      0.59 o 
  -2   9   3       45.82       43.59      0.65 o 
  -1   9   3       85.91       85.17      0.93 o 
   0   9   3      368.87      390.18      3.21 o 
   1   9   3      354.12      352.41      2.61 o 
   2   9   3        7.33        6.01      0.25 o 
   3   9   3        0.02       -0.26      0.26 o 
   4   9   3       36.75       36.40      1.46 o 
   5   9   3       12.65       11.58      0.81 o 
  -5  10   3        1.70        1.80      0.35 o 
  -4  10   3        0.78        1.17      0.33 o 
  -3  10   3       52.86       53.71      0.92 o 
  -2  10   3      141.19      139.25      1.31 o 
  -1  10   3       91.78       83.76      1.04 o 
   0  10   3       28.14       24.69      0.40 o 
   1  10   3      173.13      173.22      1.41 o 
   2  10   3       25.56       21.63      0.37 o 
   3  10   3       85.10       83.85      1.06 o 
   4  10   3        1.88        1.84      0.41 o 
   5  10   3        0.30        0.32      0.41 o 
  -5  11   3        3.34        3.72      0.46 o 
  -4  11   3        8.43        8.53      0.65 o 
  -3  11   3       11.72       11.84      0.48 o 
  -2  11   3       35.71       29.44      0.61 o 
  -1  11   3        7.21        8.39      0.31 o 
   0  11   3      230.35      226.42      2.00 o 
   1  11   3        1.24        0.50      0.16 o 
   2  11   3       11.65       10.58      0.31 o 
   3  11   3      142.50      136.84      1.71 o 
   4  11   3       11.81       13.32      0.72 o 
   5  11   3        0.40        0.04      0.45 o 
  -5  12   3        0.02       -0.11      0.35 o 
  -4  12   3       21.98       20.05      0.73 o 
  -3  12   3        0.17       -0.26      0.26 o 
  -2  12   3      139.49      136.34      1.77 o 
  -1  12   3        0.06       -0.03      0.19 o 
   0  12   3        0.31        0.72      0.17 o 
   1  12   3        4.05        4.39      0.23 o 
   2  12   3      417.61      406.56      3.49 o 
   3  12   3        2.90        2.45      0.33 o 
   4  12   3       17.37       16.80      0.76 o 
  -4  13   3        9.50       11.17      1.13 o 
  -3  13   3       52.53       55.92      1.10 o 
  -2  13   3      140.38      129.38      2.05 o 
  -1  13   3      273.43      266.04      2.56 o 
   0  13   3      120.75      117.64      1.13 o 
   1  13   3      106.46       95.95      1.00 o 
   2  13   3        9.37        9.65      0.37 o 
   3  13   3        3.98        4.10      0.36 o 
   4  13   3        0.01       -0.28      0.55 o 
  -4  14   3        2.73        4.15      0.48 o 
  -3  14   3        8.32        9.94      0.53 o 
  -2  14   3        3.45        4.61      0.45 o 
  -1  14   3        5.69        8.10      0.33 o 
   0  14   3        8.64       10.14      0.31 o 
   1  14   3      136.16      122.38      1.23 o 
   2  14   3        0.38        0.04      0.21 o 
   3  14   3        5.72        5.18      0.45 o 
   4  14   3        0.92        0.18      0.41 o 
  -4  15   3        1.14        1.46      0.47 o 
  -3  15   3       40.60       39.16      1.29 o 
  -2  15   3        3.97        2.90      0.41 o 
  -1  15   3        2.31        3.63      0.30 o 
   0  15   3       60.10       61.88      0.82 o 
   1  15   3       10.78        8.08      0.35 o 
   2  15   3        2.96        2.93      0.30 o 
   3  15   3       41.81       42.98      1.04 o 
   4  15   3        1.69        2.43      0.50 o 
  -4  16   3        8.46        7.23      0.62 o 
  -3  16   3        4.23        3.86      0.43 o 
  -2  16   3       10.29        9.31      0.54 o 
  -1  16   3        5.43        5.94      0.39 o 
   0  16   3       27.07       24.96      0.53 o 
   1  16   3        8.31        7.45      0.43 o 
   2  16   3       30.63       30.86      0.67 o 
   3  16   3        3.43        3.76      0.45 o 
   4  16   3        1.00        0.51      0.48 o 
  -4  17   3        5.22        5.64      0.63 o 
  -3  17   3        4.66        4.06      0.46 o 
  -2  17   3       47.87       48.40      1.05 o 
  -1  17   3      131.44      118.87      1.44 o 
   0  17   3        4.34        3.53      0.28 o 
   1  17   3       17.09       16.47      0.46 o 
   2  17   3        0.02        0.18      0.25 o 
   3  17   3        7.51        6.35      0.59 o 
  -3  18   3        1.64        1.88      0.37 o 
  -2  18   3        0.04       -0.05      0.37 o 
  -1  18   3       38.16       36.60      0.81 o 
   0  18   3        3.85        3.71      0.34 o 
   1  18   3       10.86       10.80      0.48 o 
   2  18   3       10.13       14.98      0.56 o 
   3  18   3        0.62       -0.36      0.51 o 
  -3  19   3        0.93        1.07      0.43 o 
  -2  19   3        8.33       10.07      0.84 o 
  -1  19   3        3.20        3.02      0.40 o 
   0  19   3        4.86        5.66      0.43 o 
   1  19   3        4.39        5.21      0.38 o 
   2  19   3        0.65        0.08      0.35 o 
   3  19   3        0.35        0.64      0.50 o 
  -3  20   3        0.30       -0.30      0.39 o 
  -2  20   3        1.66        0.97      0.85 o 
  -1  20   3        0.83        0.99      0.38 o 
   0  20   3       41.47       41.41      0.89 o 
   1  20   3        4.36        5.29      0.40 o 
   2  20   3       24.09       28.57      0.96 o 
  -2  21   3        0.18       -1.13      1.37 o 
  -1  21   3        0.05       -0.33      0.33 o 
   0  21   3        4.98        4.89      0.49 o 
   1  21   3        4.04        4.46      0.50 o 
   2  21   3        5.34        6.67      0.81 o 
  -1  22   3        5.38        6.44      0.67 o 
   0  22   3        3.09        3.76      0.68 o 
   1  22   3        3.07        4.37      0.58 o 
   0  23   3        5.65        5.99      0.76 o 
  -5   0   4        0.02       -0.17      0.57 o 
  -4   0   4        3.75        4.21      0.80 o 
  -3   0   4       21.54       19.77      0.91 o 
  -2   0   4     1678.08     1759.38     25.34 o 
  -1   0   4      319.44      370.94      4.48 o 
   0   0   4      234.66      256.67      2.37 o 
   1   0   4       35.89       34.79      0.57 o 
   2   0   4        0.02       -0.12      0.12 o 
   3   0   4       63.07       61.50      0.80 o 
   4   0   4        2.28        1.48      0.40 o 
   5   0   4        0.10       -0.28      0.40 o 
  -5   1   4        7.01        6.90      0.40 o 
  -4   1   4       67.89       66.71      2.05 o 
  -3   1   4      105.83      110.67      1.43 o 
  -2   1   4       38.69       52.36      0.63 o 
  -1   1   4      650.69      706.94      5.90 o 
   0   1   4        0.04        0.34      0.07 o 
   1   1   4       32.44       26.93      0.30 o 
   2   1   4      245.05      247.48      1.70 o 
   3   1   4        4.95        3.20      0.21 o 
   4   1   4       16.42       14.76      0.43 o 
   5   1   4        2.97        2.42      0.38 o 
  -5   2   4        5.57        5.12      0.46 o 
  -4   2   4       23.48       24.14      0.64 o 
  -3   2   4      156.70      159.77      1.65 o 
  -2   2   4        1.03        0.80      0.13 o 
  -1   2   4        0.10       -0.08      0.08 o 
   0   2   4      419.34      402.10      2.98 o 
   1   2   4        3.59        2.50      0.12 o 
   2   2   4      495.72      499.56      3.31 o 
   3   2   4      210.29      214.09      1.65 o 
   4   2   4        0.36        0.71      0.27 o 
   5   2   4        1.80        1.36      0.35 o 
  -5   3   4        6.70        7.41      0.54 o 
  -4   3   4        0.73        0.88      0.29 o 
  -3   3   4       66.84       69.28      0.92 o 
  -2   3   4      437.13      491.60      4.23 o 
  -1   3   4      541.70      561.73      4.07 o 
   0   3   4      461.82      482.82      3.38 o 
   1   3   4      200.10      191.97      1.31 o 
   2   3   4      778.51      766.40      5.33 o 
   3   3   4       15.71       11.88      0.28 o 
   4   3   4        0.40        0.23      0.27 o 
   5   3   4       12.79       14.12      0.63 o 
  -5   4   4       25.73       24.59      1.29 o 
  -4   4   4      165.19      158.79      2.44 o 
  -3   4   4        9.36        9.92      0.43 o 
  -2   4   4       14.20       13.70      0.23 o 
  -1   4   4      331.93      327.36      2.65 o 
   0   4   4       33.39       31.83      0.36 o 
   1   4   4       14.99       14.61      0.31 o 
   2   4   4     1591.28     1588.11     11.49 o 
   3   4   4      252.80      245.46      1.87 o 
   4   4   4        9.41       10.21      0.61 o 
   5   4   4        0.14        0.43      0.34 o 
  -5   5   4        2.11        1.75      0.35 o 
  -4   5   4       49.25       50.91      1.12 o 
  -3   5   4        3.18        2.42      0.32 o 
  -2   5   4      245.93      268.32      1.93 o 
  -1   5   4      315.52      338.30      2.58 o 
   0   5   4        1.10        2.47      0.15 o 
   1   5   4        7.12        6.72      0.17 o 
   2   5   4        0.00        0.60      0.24 o 
   3   5   4       12.11       10.83      0.37 o 
   4   5   4       27.04       26.30      0.68 o 
   5   5   4       20.49       20.90      0.79 o 
  -5   6   4        5.18        5.24      0.72 o 
  -4   6   4        3.86        3.13      0.40 o 
  -3   6   4       65.77       62.23      1.16 o 
  -2   6   4        1.98        2.80      0.19 o 
  -1   6   4        0.15        1.21      0.11 o 
   0   6   4       11.91       11.82      0.22 o 
   1   6   4        8.62        6.64      0.29 o 
   2   6   4        1.48        2.31      0.16 o 
   3   6   4      105.98      103.55      1.30 o 
   4   6   4       11.53       11.26      0.61 o 
   5   6   4       12.18       11.45      0.68 o 
  -5   7   4       26.34       24.15      1.26 o 
  -4   7   4       57.31       53.46      0.86 o 
  -3   7   4       89.56       87.44      0.98 o 
  -2   7   4       22.46       22.25      0.32 o 
  -1   7   4      147.72      163.52      1.58 o 
   0   7   4       12.63       16.32      0.27 o 
   1   7   4      496.61      513.75      3.36 o 
   2   7   4      344.88      338.83      2.53 o 
   3   7   4        5.86        5.63      0.30 o 
   4   7   4        8.96        8.45      0.53 o 
   5   7   4        3.23        3.16      0.50 o 
  -5   8   4        6.78        6.79      0.42 o 
  -4   8   4       35.12       33.68      0.70 o 
  -3   8   4       12.53       11.51      0.26 o 
  -2   8   4       34.00       34.30      0.56 o 
  -1   8   4       41.20       45.08      0.68 o 
   0   8   4        0.01       -0.12      0.12 o 
   1   8   4       43.42       42.25      0.45 o 
   2   8   4       89.14       97.45      0.91 o 
   3   8   4       38.22       35.46      0.69 o 
   4   8   4        7.24        7.42      0.55 o 
   5   8   4        0.98        0.61      0.66 o 
  -5   9   4        3.02        2.84      0.48 o 
  -4   9   4        0.00       -0.10      0.26 o 
  -3   9   4       55.15       53.56      1.02 o 
  -2   9   4        0.22        0.12      0.15 o 
  -1   9   4       43.29       52.30      0.75 o 
   0   9   4      215.79      232.60      1.92 o 
   1   9   4      140.05      130.81      1.03 o 
   2   9   4        1.30        1.57      0.18 o 
   3   9   4        2.32        1.14      0.41 o 
   4   9   4       11.98       11.65      0.97 o 
   5   9   4        5.25        7.29      0.78 o 
  -5  10   4        0.19        0.51      0.34 o 
  -4  10   4       23.35       25.75      0.73 o 
  -3  10   4       20.62       20.29      0.55 o 
  -2  10   4        9.98        9.12      0.35 o 
  -1  10   4        0.97        0.95      0.18 o 
   0  10   4       48.35       47.55      0.68 o 
   1  10   4       54.62       54.46      0.57 o 
   2  10   4        3.50        2.78      0.22 o 
   3  10   4       38.90       37.39      0.75 o 
   4  10   4        0.47        0.31      0.35 o 
   5  10   4        2.57        2.01      0.50 o 
  -5  11   4        0.09        0.19      0.36 o 
  -4  11   4        0.51        0.48      0.18 o 
  -3  11   4        2.98        2.68      0.31 o 
  -2  11   4       71.78       72.79      1.02 o 
  -1  11   4       30.93       29.43      0.57 o 
   0  11   4       13.95       14.19      0.35 o 
   1  11   4       12.40       10.42      0.29 o 
   2  11   4       41.41       37.34      0.52 o 
   3  11   4       12.23       13.64      0.52 o 
   4  11   4        6.35        7.55      0.60 o 
  -4  12   4       33.41       35.62      0.95 o 
  -3  12   4        3.97        3.29      0.34 o 
  -2  12   4       85.37       82.09      1.33 o 
  -1  12   4        6.70        5.36      0.33 o 
   0  12   4      181.85      185.04      1.63 o 
   1  12   4        7.34        6.18      0.26 o 
   2  12   4      131.77      129.62      1.50 o 
   3  12   4        0.01       -0.31      0.31 o 
   4  12   4       15.42       15.84      0.76 o 
  -4  13   4       10.96       11.79      0.65 o 
  -3  13   4       34.09       31.63      0.87 o 
  -2  13   4        2.20        2.04      0.29 o 
  -1  13   4       46.94       45.31      0.79 o 
   0  13   4       19.59       16.71      0.41 o 
   1  13   4       80.25       85.01      0.99 o 
   2  13   4        2.96        3.09      0.28 o 
   3  13   4        0.66        0.74      0.28 o 
   4  13   4        2.50        2.05      0.48 o 
  -4  14   4       12.39       14.24      0.72 o 
  -3  14   4       70.59       67.84      1.21 o 
  -2  14   4        7.81        8.97      0.45 o 
  -1  14   4       60.32       59.06      0.96 o 
   0  14   4      111.91      105.42      1.08 o 
   1  14   4       17.90       14.99      0.39 o 
   2  14   4       20.78       20.44      0.51 o 
   3  14   4        3.27        4.04      0.40 o 
   4  14   4        6.83        8.02      0.68 o 
  -4  15   4        0.00       -0.37      0.37 o 
  -3  15   4        0.03       -0.28      0.31 o 
  -2  15   4       37.68       37.46      1.00 o 
  -1  15   4      297.12      283.84      3.04 o 
   0  15   4      357.43      336.09      2.76 o 
   1  15   4       60.96       54.81      0.79 o 
   2  15   4        2.16        2.12      0.27 o 
   3  15   4       16.62       13.87      0.68 o 
   4  15   4       10.58        9.73      0.74 o 
  -4  16   4        5.19        6.03      0.62 o 
  -3  16   4        1.59        1.26      0.32 o 
  -2  16   4       34.07       32.50      0.98 o 
  -1  16   4       55.54       48.48      1.09 o 
   0  16   4        0.53        1.01      0.23 o 
   1  16   4       40.60       35.10      0.63 o 
   2  16   4        1.22        1.13      0.29 o 
   3  16   4       30.62       36.53      0.98 o 
  -3  17   4        6.70        6.68      0.46 o 
  -2  17   4       32.92       28.64      0.94 o 
  -1  17   4        3.46        3.67      0.34 o 
   0  17   4        1.01        2.05      0.30 o 
   1  17   4        0.12        0.15      0.23 o 
   2  17   4       29.44       29.37      0.68 o 
   3  17   4        5.51        7.55      0.70 o 
  -3  18   4        0.21        0.06      0.37 o 
  -2  18   4        8.25        7.63      0.63 o 
  -1  18   4        0.83        2.01      0.35 o 
   0  18   4        5.15        6.31      0.39 o 
   1  18   4       33.30       36.31      0.80 o 
   2  18   4        6.44        6.43      0.53 o 
   3  18   4        1.22        0.09      0.50 o 
  -3  19   4        8.28        9.78      0.91 o 
  -2  19   4        3.88        3.46      0.60 o 
  -1  19   4        0.33        0.03      0.29 o 
   0  19   4        5.50        4.91      0.42 o 
   1  19   4        7.64        8.52      0.51 o 
   2  19   4        8.61        9.24      0.66 o 
   3  19   4        0.07       -0.48      0.48 o 
  -2  20   4       18.87       22.82      1.31 o 
  -1  20   4        0.73        0.39      0.80 o 
   0  20   4       26.75       29.62      0.86 o 
   1  20   4        0.22        0.22      0.43 o 
   2  20   4        6.18        6.50      0.66 o 
  -2  21   4        5.97        6.89      0.84 o 
  -1  21   4        0.01        0.51      0.56 o 
   0  21   4        0.16       -0.23      0.37 o 
   1  21   4        7.42       10.59      0.76 o 
   2  21   4        0.38        0.51      0.63 o 
  -1  22   4        0.27        0.40      0.80 o 
   0  22   4        0.77        1.00      0.41 o 
   1  22   4        0.20        0.72      0.48 o 
  -5   1   5        1.68        1.73      0.30 o 
  -4   1   5       35.51       36.91      1.29 o 
  -3   1   5       40.19       38.91      0.70 o 
  -2   1   5       42.13       57.90      0.58 o 
  -1   1   5      328.94      366.13      3.15 o 
   0   1   5       36.56       34.55      0.37 o 
   1   1   5       28.11       28.10      0.34 o 
   2   1   5       11.07       10.62      0.28 o 
   3   1   5        9.00        8.66      0.25 o 
   4   1   5       48.18       47.67      0.90 o 
   5   1   5        0.34       -0.16      0.31 o 
  -5   2   5        0.98        1.48      0.30 o 
  -4   2   5        0.00       -0.46      0.56 o 
  -3   2   5        0.21        0.56      0.14 o 
  -2   2   5      223.94      217.03      1.98 o 
  -1   2   5      576.13      604.73      4.65 o 
   0   2   5        3.24        2.37      0.14 o 
   1   2   5       45.91       45.20      0.44 o 
   2   2   5      127.55      124.85      0.99 o 
   3   2   5       31.98       28.60      0.40 o 
   4   2   5        0.57       -0.04      0.27 o 
   5   2   5        4.00        4.87      0.44 o 
  -5   3   5        3.14        2.14      0.38 o 
  -4   3   5      240.57      241.75      3.37 o 
  -3   3   5      156.70      150.98      1.89 o 
  -2   3   5       15.99       15.39      0.32 o 
  -1   3   5      116.98      119.15      0.99 o 
   0   3   5      130.15      139.35      1.16 o 
   1   3   5        8.10        8.02      0.20 o 
   2   3   5        0.22        0.05      0.11 o 
   3   3   5        0.02       -0.14      0.14 o 
   4   3   5        4.12        4.50      0.37 o 
   5   3   5        7.51        9.11      0.63 o 
  -5   4   5        0.53       -0.07      0.36 o 
  -4   4   5       46.91       46.32      1.04 o 
  -3   4   5       43.29       44.21      1.09 o 
  -2   4   5        0.20        0.08      0.06 o 
  -1   4   5       63.90       62.97      0.70 o 
   0   4   5     1076.81     1126.16      7.75 o 
   1   4   5       39.88       43.06      0.42 o 
   2   4   5       14.70       15.81      0.40 o 
   3   4   5       71.04       64.33      0.83 o 
   4   4   5       25.06       25.67      0.68 o 
   5   4   5        0.99        1.44      0.43 o 
  -5   5   5        1.22        1.15      0.25 o 
  -4   5   5      144.66      144.19      2.26 o 
  -3   5   5        6.06        5.19      0.40 o 
  -2   5   5        3.18        4.76      0.14 o 
  -1   5   5      110.15      134.62      1.21 o 
   0   5   5       94.00       97.53      0.89 o 
   1   5   5        0.67        0.26      0.10 o 
   2   5   5        9.97        9.30      0.26 o 
   3   5   5      242.77      233.07      2.11 o 
   4   5   5        0.02        0.34      0.38 o 
   5   5   5        0.15       -0.38      0.53 o 
  -5   6   5        4.52        3.58      0.48 o 
  -4   6   5       29.80       28.77      1.03 o 
  -3   6   5      100.67       97.76      1.64 o 
  -2   6   5        3.52        5.23      0.17 o 
  -1   6   5       27.18       25.97      0.43 o 
   0   6   5       45.93       39.29      0.49 o 
   1   6   5       54.51       50.52      0.49 o 
   2   6   5      457.95      465.20      3.23 o 
   3   6   5      544.26      528.45      4.38 o 
   4   6   5       30.42       26.74      0.83 o 
   5   6   5        3.36        3.62      0.53 o 
  -5   7   5        0.99        0.84      0.42 o 
  -4   7   5        0.36        1.03      0.38 o 
  -3   7   5       60.17       53.92      0.61 o 
  -2   7   5        1.86        1.67      0.14 o 
  -1   7   5      448.24      473.68      3.61 o 
   0   7   5      946.04      994.42      7.31 o 
   1   7   5      232.13      225.28      1.59 o 
   2   7   5        2.99        2.65      0.23 o 
   3   7   5       74.15       65.70      0.83 o 
   4   7   5        6.45        4.71      0.48 o 
   5   7   5        3.41        3.10      0.50 o 
  -5   8   5        0.97        1.39      0.73 o 
  -4   8   5       11.64       11.24      0.43 o 
  -3   8   5      116.05      105.83      1.10 o 
  -2   8   5      110.46      112.20      1.05 o 
  -1   8   5      165.14      183.77      1.56 o 
   0   8   5      185.14      185.68      1.48 o 
   1   8   5      590.93      583.67      3.82 o 
   2   8   5        1.68        1.73      0.19 o 
   3   8   5       31.65       28.25      0.58 o 
   4   8   5        3.50        4.22      0.48 o 
   5   8   5        0.28        0.21      0.41 o 
  -5   9   5        0.17        0.54      0.42 o 
  -4   9   5       21.67       21.37      0.87 o 
  -3   9   5       24.28       23.55      0.78 o 
  -2   9   5       33.14       31.18      0.64 o 
  -1   9   5       23.68       23.90      0.42 o 
   0   9   5       97.68      102.31      0.88 o 
   1   9   5        0.24       -0.01      0.12 o 
   2   9   5       91.95       88.58      0.93 o 
   3   9   5        3.66        3.85      0.29 o 
   4   9   5       11.06       13.11      0.68 o 
  -5  10   5        2.05        2.86      0.78 o 
  -4  10   5        5.52        5.91      0.42 o 
  -3  10   5       32.61       33.05      0.89 o 
  -2  10   5       23.64       24.72      0.50 o 
  -1  10   5        2.90        3.47      0.25 o 
   0  10   5      146.64      137.96      1.13 o 
   1  10   5        0.35        0.25      0.14 o 
   2  10   5       74.31       72.85      0.88 o 
   3  10   5        1.20        1.68      0.28 o 
   4  10   5       11.00       10.74      0.70 o 
  -4  11   5        2.36        2.07      0.34 o 
  -3  11   5       80.73       77.94      1.06 o 
  -2  11   5      155.87      143.84      1.71 o 
  -1  11   5       62.22       59.11      0.88 o 
   0  11   5      184.11      172.96      1.54 o 
   1  11   5      125.81      129.66      1.12 o 
   2  11   5       23.45       23.57      0.45 o 
   3  11   5       45.56       46.11      0.89 o 
   4  11   5        2.23        1.72      0.75 o 
  -4  12   5        0.30       -0.16      0.34 o 
  -3  12   5        0.23        0.12      0.25 o 
  -2  12   5       11.14       10.65      0.43 o 
  -1  12   5       46.08       46.88      0.80 o 
   0  12   5      171.61      158.80      1.46 o 
   1  12   5       67.92       59.46      0.70 o 
   2  12   5       24.58       22.79      0.47 o 
   3  12   5        8.47        9.27      0.54 o 
   4  12   5        2.06        1.48      0.48 o 
  -4  13   5        0.72        0.95      0.20 o 
  -3  13   5        2.27        1.78      0.38 o 
  -2  13   5       54.95       55.99      0.93 o 
  -1  13   5      130.54      124.63      1.56 o 
   0  13   5        3.30        4.62      0.28 o 
   1  13   5       14.88       11.29      0.40 o 
   2  13   5      117.52      111.13      1.27 o 
   3  13   5       47.04       48.20      1.05 o 
   4  13   5        0.07       -0.38      0.38 o 
  -4  14   5        4.11        4.78      0.35 o 
  -3  14   5       14.82       17.73      0.83 o 
  -2  14   5       23.36       23.69      0.64 o 
  -1  14   5        9.97        9.62      0.45 o 
   0  14   5       66.59       63.97      0.92 o 
   1  14   5       73.13       71.86      0.82 o 
   2  14   5        6.87        6.23      0.36 o 
   3  14   5        0.01        0.28      0.46 o 
   4  14   5        5.35        5.55      0.61 o 
  -4  15   5        1.29        2.63      0.33 o 
  -3  15   5       13.57       12.08      0.54 o 
  -2  15   5        2.54        2.06      0.33 o 
  -1  15   5       41.68       38.23      0.94 o 
   0  15   5        3.67        6.62      0.62 o 
   1  15   5        9.29       10.23      0.38 o 
   2  15   5        2.02        1.88      0.27 o 
   3  15   5        7.71        7.16      0.63 o 
  -4  16   5        1.87        1.81      0.31 o 
  -3  16   5       10.73       11.87      0.56 o 
  -2  16   5       27.03       28.69      0.73 o 
  -1  16   5        0.02        0.03      0.25 o 
   0  16   5       33.88       30.28      0.80 o 
   1  16   5        1.03        0.55      0.25 o 
   2  16   5        9.29        8.88      0.45 o 
   3  16   5       13.96       16.47      0.88 o 
  -3  17   5        4.44        5.25      0.73 o 
  -2  17   5        8.34        7.20      0.62 o 
  -1  17   5       20.87       23.54      0.66 o 
   0  17   5       28.82       26.75      0.69 o 
   1  17   5        4.90        4.08      0.35 o 
   2  17   5       12.78       12.21      0.58 o 
   3  17   5        0.34        0.63      0.53 o 
  -3  18   5        1.26        1.72      0.67 o 
  -2  18   5        0.51        0.52      0.46 o 
  -1  18   5       29.93       27.36      1.24 o 
   0  18   5        3.44        3.05      0.41 o 
   1  18   5       25.76       26.59      0.71 o 
   2  18   5        0.88        1.16      0.43 o 
   3  18   5        0.46        0.12      0.49 o 
  -3  19   5        0.61        1.58      0.50 o 
  -2  19   5        4.29        4.85      0.71 o 
  -1  19   5        0.48        0.41      0.43 o 
   0  19   5       15.08       16.03      0.72 o 
   1  19   5        5.10        5.75      0.61 o 
   2  19   5        7.80        9.12      0.83 o 
  -2  20   5        0.16        0.85      0.60 o 
  -1  20   5        8.11        8.08      0.72 o 
   0  20   5        1.58        0.82      0.38 o 
   1  20   5        8.20        7.95      0.68 o 
   2  20   5        0.46        0.20      0.42 o 
  -1  21   5        1.71        2.58      0.55 o 
   0  21   5        4.70        4.61      0.53 o 
   1  21   5        8.09        8.86      0.74 o 
   0  22   5        0.43        1.36      0.59 o 
  -5   0   6        1.32        1.25      0.80 o 
  -4   0   6       98.12       90.59      3.08 o 
  -3   0   6      531.54      529.26      5.59 o 
  -2   0   6      394.51      420.72      4.42 o 
  -1   0   6        0.00       -0.15      0.15 o 
   0   0   6       70.42       72.59      1.28 o 
   1   0   6      391.19      373.35      4.08 o 
   2   0   6        0.45        0.86      0.25 o 
   3   0   6       38.60       38.42      0.72 o 
   4   0   6       39.64       42.94      1.82 o 
   5   0   6        9.59        6.83      1.03 o 
  -5   1   6       10.73        9.80      0.97 o 
  -4   1   6        0.07       -0.21      0.40 o 
  -3   1   6      165.94      152.88      1.65 o 
  -2   1   6       18.88       19.98      0.43 o 
  -1   1   6      190.49      217.71      1.98 o 
   0   1   6       98.38      106.46      0.84 o 
   1   1   6       77.94       79.87      0.73 o 
   2   1   6        4.37        4.41      0.18 o 
   3   1   6        0.00       -0.15      0.15 o 
   4   1   6        0.39        0.05      0.44 o 
   5   1   6        2.07        1.37      0.56 o 
  -5   2   6        0.38       -0.01      0.30 o 
  -4   2   6        6.63        6.42      0.39 o 
  -3   2   6        1.90        1.10      0.31 o 
  -2   2   6       10.49        9.14      0.21 o 
  -1   2   6        0.28       -0.14      0.14 o 
   0   2   6        2.96        1.22      0.10 o 
   1   2   6      159.33      154.80      1.16 o 
   2   2   6       11.39       10.71      0.22 o 
   3   2   6       57.35       55.53      0.65 o 
   4   2   6       15.71       15.39      0.65 o 
   5   2   6        0.04        0.04      0.52 o 
  -5   3   6        0.02       -0.07      0.29 o 
  -4   3   6       21.78       22.80      0.69 o 
  -3   3   6       96.54       91.33      1.13 o 
  -2   3   6      215.82      205.02      1.63 o 
  -1   3   6      290.55      340.52      2.58 o 
   0   3   6      129.56      140.01      1.18 o 
   1   3   6       25.36       24.38      0.32 o 
   2   3   6       23.68       24.06      0.32 o 
   3   3   6       10.44        9.45      0.36 o 
   4   3   6        2.66        3.57      0.43 o 
   5   3   6        7.95        7.24      0.76 o 
  -5   4   6        0.68        0.95      0.36 o 
  -4   4   6        0.10       -0.10      0.27 o 
  -3   4   6       24.12       22.65      0.49 o 
  -2   4   6       32.93       33.54      0.36 o 
  -1   4   6       42.91       44.53      0.52 o 
   0   4   6        1.44        0.90      0.12 o 
   1   4   6       73.73       74.54      0.65 o 
   2   4   6      120.95      112.60      0.97 o 
   3   4   6      280.62      276.75      2.47 o 
   4   4   6       51.96       45.63      1.07 o 
   5   4   6        2.06        1.74      0.60 o 
  -5   5   6        0.59        0.42      0.37 o 
  -4   5   6       34.05       27.21      0.94 o 
  -3   5   6      197.85      181.24      1.57 o 
  -2   5   6       18.32       19.98      0.30 o 
  -1   5   6      144.09      152.96      1.38 o 
   0   5   6        2.99        3.72      0.34 o 
   1   5   6        9.97        8.46      0.26 o 
   2   5   6       67.24       65.29      0.66 o 
   3   5   6      130.92      122.88      1.29 o 
   4   5   6       39.44       37.59      0.98 o 
   5   5   6        0.12        0.63      0.52 o 
  -5   6   6        2.46        2.34      0.44 o 
  -4   6   6        7.18        9.09      0.59 o 
  -3   6   6       29.88       26.95      0.47 o 
  -2   6   6        9.64        8.57      0.26 o 
  -1   6   6      100.88      101.59      1.00 o 
   0   6   6       65.92       76.69      0.72 o 
   1   6   6      115.45      111.55      0.85 o 
   2   6   6       15.49       17.86      0.33 o 
   3   6   6       25.53       25.03      0.59 o 
   4   6   6        0.35        0.08      0.36 o 
   5   6   6        3.21        3.42      0.68 o 
  -5   7   6        4.06        4.59      0.66 o 
  -4   7   6        9.57        8.00      0.29 o 
  -3   7   6      147.13      134.59      1.26 o 
  -2   7   6      137.06      141.20      1.44 o 
  -1   7   6       67.53       62.49      0.71 o 
   0   7   6        0.09        0.11      0.13 o 
   1   7   6       23.07       19.11      0.30 o 
   2   7   6       20.42       22.31      0.41 o 
   3   7   6        5.34        5.19      0.35 o 
   4   7   6        4.80        5.08      0.50 o 
  -5   8   6        0.65        0.23      0.42 o 
  -4   8   6        0.00       -0.19      0.19 o 
  -3   8   6        0.66        0.31      0.16 o 
  -2   8   6        8.01        8.85      0.32 o 
  -1   8   6        3.46        3.64      0.20 o 
   0   8   6        9.00        9.03      0.28 o 
   1   8   6       11.62       10.05      0.35 o 
   2   8   6        0.68        0.84      0.20 o 
   3   8   6       29.01       27.96      0.59 o 
   4   8   6       12.19       11.90      0.70 o 
  -5   9   6        3.77        4.42      0.57 o 
  -4   9   6        0.70        0.69      0.27 o 
  -3   9   6       17.61       18.72      0.39 o 
  -2   9   6      157.27      156.11      1.61 o 
  -1   9   6       77.03       77.04      0.95 o 
   0   9   6        0.05        0.18      0.15 o 
   1   9   6       46.69       48.34      0.58 o 
   2   9   6        9.68        8.54      0.35 o 
   3   9   6        8.99        9.50      0.58 o 
   4   9   6       54.55       54.48      1.29 o 
  -4  10   6        2.44        2.84      0.35 o 
  -3  10   6       48.45       47.44      0.73 o 
  -2  10   6       43.13       36.81      0.67 o 
  -1  10   6       77.63       76.96      0.89 o 
   0  10   6       99.35      101.28      1.01 o 
   1  10   6       41.35       43.05      0.56 o 
   2  10   6       22.16       23.46      0.49 o 
   3  10   6       79.53       80.28      1.21 o 
   4  10   6        3.87        2.80      0.79 o 
  -4  11   6        1.19        1.02      0.40 o 
  -3  11   6        3.44        3.11      0.28 o 
  -2  11   6       13.65       13.43      0.41 o 
  -1  11   6       81.57       79.84      1.02 o 
   0  11   6       11.51       12.25      0.35 o 
   1  11   6       46.26       44.72      0.59 o 
   2  11   6        2.09        2.55      0.26 o 
   3  11   6       30.17       33.07      0.76 o 
   4  11   6        0.00       -0.38      0.38 o 
  -4  12   6        0.20       -0.33      0.33 o 
  -3  12   6       70.65       68.72      1.01 o 
  -2  12   6       56.74       54.45      0.82 o 
  -1  12   6        7.73        8.33      0.47 o 
   0  12   6       14.52       15.44      0.38 o 
   1  12   6      176.85      171.45      1.49 o 
   2  12   6       49.46       49.11      0.75 o 
   3  12   6       23.83       24.21      0.86 o 
   4  12   6        0.56        0.49      0.43 o 
  -4  13   6        0.93        1.09      0.40 o 
  -3  13   6        4.53        6.67      0.41 o 
  -2  13   6      102.83       95.00      1.20 o 
  -1  13   6       38.32       36.22      0.66 o 
   0  13   6       38.53       33.81      0.67 o 
   1  13   6        0.13       -0.01      0.21 o 
   2  13   6       48.99       47.92      0.83 o 
   3  13   6       10.44        9.28      0.57 o 
   4  13   6        0.96        0.08      0.63 o 
  -4  14   6        1.50        1.87      0.44 o 
  -3  14   6        0.00       -0.03      0.27 o 
  -2  14   6       10.74        9.36      0.42 o 
  -1  14   6        5.96        5.68      0.36 o 
   0  14   6       32.99       31.79      0.83 o 
   1  14   6       68.26       63.03      0.77 o 
   2  14   6        8.56        8.94      0.49 o 
   3  14   6        0.46        0.41      0.37 o 
  -4  15   6        3.90        2.80      0.43 o 
  -3  15   6        0.66        0.56      0.27 o 
  -2  15   6        2.71        3.01      0.32 o 
  -1  15   6        1.41        1.40      0.38 o 
   0  15   6       23.70       27.08      0.71 o 
   1  15   6       19.10       20.28      0.49 o 
   2  15   6        5.93        5.72      0.40 o 
   3  15   6        4.64        4.36      0.48 o 
  -3  16   6        2.75        3.46      0.38 o 
  -2  16   6       11.31        9.77      0.51 o 
  -1  16   6        8.38        9.85      0.76 o 
   0  16   6      108.08      102.52      1.35 o 
   1  16   6        0.43        0.97      0.26 o 
   2  16   6        1.42        1.81      0.36 o 
   3  16   6        0.01       -0.39      0.43 o 
  -3  17   6        1.75        2.03      0.41 o 
  -2  17   6        1.49        1.53      0.39 o 
  -1  17   6       38.36       33.03      1.03 o 
   0  17   6        6.32        6.57      0.45 o 
   1  17   6       18.94       21.70      0.61 o 
   2  17   6       13.69       14.34      0.63 o 
   3  17   6       13.23       11.83      0.83 o 
  -3  18   6       15.63       17.31      0.72 o 
  -2  18   6        9.45       11.56      0.65 o 
  -1  18   6        3.98        4.37      0.57 o 
   0  18   6       19.33       19.89      0.73 o 
   1  18   6       14.20       13.82      0.64 o 
   2  18   6        0.24       -0.01      0.33 o 
  -2  19   6        2.30        3.36      0.51 o 
  -1  19   6        6.60        6.60      0.66 o 
   0  19   6        3.12        2.69      0.53 o 
   1  19   6        0.91        1.29      0.42 o 
   2  19   6        2.19        2.93      0.43 o 
  -2  20   6        0.01       -0.10      0.53 o 
  -1  20   6        3.27        4.57      0.61 o 
   0  20   6       17.81       21.12      0.81 o 
   1  20   6       17.11       21.69      0.87 o 
  -1  21   6        1.43        0.62      0.60 o 
   0  21   6        0.19        0.53      0.42 o 
  -5   1   7        1.76        2.56      0.64 o 
  -4   1   7        3.24        2.78      0.30 o 
  -3   1   7        0.02       -0.18      0.18 o 
  -2   1   7       50.23       55.88      0.69 o 
  -1   1   7       51.88       42.54      0.79 o 
   0   1   7      314.18      324.63      2.30 o 
   1   1   7       10.23        8.80      0.28 o 
   2   1   7        4.87        5.18      0.22 o 
   3   1   7       17.97       17.90      0.78 o 
   4   1   7        9.95       10.99      0.81 o 
   5   1   7        4.46        2.62      0.64 o 
  -5   2   7        0.52        0.55      0.29 o 
  -4   2   7        4.12        3.35      0.37 o 
  -3   2   7      277.96      264.61      2.23 o 
  -2   2   7      139.69      132.15      1.24 o 
  -1   2   7      197.49      217.32      1.83 o 
   0   2   7        0.01        0.07      0.11 o 
   1   2   7       82.71       89.16      0.75 o 
   2   2   7       10.60       10.72      0.29 o 
   3   2   7        3.44        3.29      0.31 o 
   4   2   7        1.83        2.17      0.68 o 
  -5   3   7        7.09        7.47      0.54 o 
  -4   3   7        0.36        0.26      0.26 o 
  -3   3   7      107.58      101.24      1.09 o 
  -2   3   7       22.43       18.73      0.31 o 
  -1   3   7       32.23       31.60      0.41 o 
   0   3   7       62.36       63.71      0.60 o 
   1   3   7       69.88       70.38      0.62 o 
   2   3   7       26.74       28.35      0.36 o 
   3   3   7       10.86       10.41      0.46 o 
   4   3   7       13.43       13.51      1.31 o 
  -5   4   7        0.00        0.31      0.36 o 
  -4   4   7        0.22       -0.12      0.30 o 
  -3   4   7      107.70      105.12      1.00 o 
  -2   4   7        0.35        0.47      0.13 o 
  -1   4   7        5.44        4.98      0.25 o 
   0   4   7        0.15        0.60      0.21 o 
   1   4   7       24.24       26.54      0.42 o 
   2   4   7        0.09        0.07      0.12 o 
   3   4   7        3.78        3.32      0.33 o 
   4   4   7        0.77        0.63      0.48 o 
  -5   5   7        0.09        0.19      0.35 o 
  -4   5   7        5.81        5.82      0.31 o 
  -3   5   7      115.33      114.60      0.90 o 
  -2   5   7      187.27      173.17      1.45 o 
  -1   5   7       14.16       14.86      0.36 o 
   0   5   7      282.10      278.96      2.35 o 
   1   5   7       13.61       13.24      0.28 o 
   2   5   7        6.69        6.22      0.24 o 
   3   5   7       12.58       14.82      0.52 o 
   4   5   7        4.04        3.41      0.64 o 
  -5   6   7        0.79        1.17      0.41 o 
  -4   6   7        0.94        1.04      0.35 o 
  -3   6   7       38.04       34.27      0.65 o 
  -2   6   7       11.17       11.65      0.35 o 
  -1   6   7        2.58        3.69      0.22 o 
   0   6   7       12.49       13.21      0.29 o 
   1   6   7       17.38       17.74      0.34 o 
   2   6   7      104.48      105.23      0.95 o 
   3   6   7        5.42        4.58      0.32 o 
   4   6   7       49.27       50.02      1.53 o 
  -5   7   7        0.75        1.37      0.41 o 
  -4   7   7        0.65        0.25      0.19 o 
  -3   7   7        0.51        1.08      0.21 o 
  -2   7   7        4.10        5.03      0.26 o 
  -1   7   7      135.50      138.06      1.41 o 
   0   7   7        3.09        2.27      0.18 o 
   1   7   7       11.35       11.83      0.33 o 
   2   7   7       41.77       41.39      0.55 o 
   3   7   7       19.42       20.27      0.52 o 
   4   7   7       44.85       40.51      1.45 o 
  -4   8   7        1.44        0.31      0.26 o 
  -3   8   7        5.00        3.31      0.22 o 
  -2   8   7      559.53      538.79      5.17 o 
  -1   8   7        1.46        0.93      0.18 o 
   0   8   7      395.58      396.94      3.30 o 
   1   8   7      126.09      120.21      1.09 o 
   2   8   7       41.45       43.36      0.67 o 
   3   8   7        4.56        4.60      0.34 o 
   4   8   7      118.90      117.99      2.66 o 
  -4   9   7        1.32        2.04      0.31 o 
  -3   9   7       10.37       10.06      0.45 o 
  -2   9   7        0.73        0.57      0.28 o 
  -1   9   7      296.21      285.66      2.66 o 
   0   9   7       69.39       66.54      0.80 o 
   1   9   7      137.61      137.34      1.24 o 
   2   9   7       19.60       19.72      0.48 o 
   3   9   7       26.07       23.00      0.58 o 
   4   9   7        1.73        0.99      0.60 o 
  -4  10   7        0.29        0.56      0.36 o 
  -3  10   7        8.44        7.63      0.46 o 
  -2  10   7       43.47       35.49      0.67 o 
  -1  10   7        7.32        5.30      0.28 o 
   0  10   7       58.07       51.85      0.69 o 
   1  10   7      121.13      117.40      1.17 o 
   2  10   7       24.05       25.99      0.54 o 
   3  10   7        2.27        2.86      0.35 o 
   4  10   7        0.24       -0.23      0.57 o 
  -4  11   7        8.42        8.28      0.50 o 
  -3  11   7        6.24        5.53      0.33 o 
  -2  11   7        8.52        8.06      0.38 o 
  -1  11   7       42.11       38.86      0.73 o 
   0  11   7        3.31        3.56      0.29 o 
   1  11   7      117.80      110.15      1.13 o 
   2  11   7       21.70       19.46      0.53 o 
   3  11   7       27.92       28.59      0.74 o 
   4  11   7        0.16        0.00      0.60 o 
  -4  12   7        4.21        6.29      0.49 o 
  -3  12   7        9.17        8.70      0.61 o 
  -2  12   7       13.55       11.65      0.47 o 
  -1  12   7        4.57        4.48      0.35 o 
   0  12   7       27.78       27.38      0.57 o 
   1  12   7        6.60        7.95      0.37 o 
   2  12   7        7.93        8.40      0.43 o 
   3  12   7        1.28        1.02      0.44 o 
   4  12   7        9.53        8.36      0.87 o 
  -4  13   7        7.78        9.25      0.68 o 
  -3  13   7        2.23        1.45      0.27 o 
  -2  13   7        0.03        0.04      0.25 o 
  -1  13   7       93.69       88.98      1.16 o 
   0  13   7       57.40       54.71      0.87 o 
   1  13   7       47.60       40.84      0.69 o 
   2  13   7        1.06        0.44      0.31 o 
   3  13   7       19.41       19.08      0.73 o 
  -3  14   7        0.09        0.21      0.29 o 
  -2  14   7       35.41       35.63      0.78 o 
  -1  14   7        0.29        0.58      0.28 o 
   0  14   7        1.69        2.71      0.33 o 
   1  14   7        7.65        7.45      0.39 o 
   2  14   7        2.33        1.24      0.33 o 
   3  14   7        0.67       -0.01      0.36 o 
  -3  15   7        0.14        0.62      0.29 o 
  -2  15   7        1.96        1.25      0.28 o 
  -1  15   7        8.86        9.42      0.51 o 
   0  15   7       26.37       25.79      0.64 o 
   1  15   7        0.83        0.92      0.29 o 
   2  15   7       17.87       19.48      0.67 o 
   3  15   7        2.57        3.08      0.46 o 
  -3  16   7        0.06        0.09      0.32 o 
  -2  16   7        0.01       -0.26      0.26 o 
  -1  16   7        1.04        1.51      0.38 o 
   0  16   7        0.06       -0.02      0.29 o 
   1  16   7       27.59       25.41      0.65 o 
   2  16   7       14.23       13.25      0.62 o 
   3  16   7        0.28        0.39      0.43 o 
  -3  17   7        0.11       -0.17      0.35 o 
  -2  17   7       11.43       14.47      0.62 o 
  -1  17   7        0.38        0.48      0.37 o 
   0  17   7        5.90        6.23      0.47 o 
   1  17   7       15.33       16.14      0.80 o 
   2  17   7        0.98        2.20      0.52 o 
  -2  18   7        0.08       -0.05      0.32 o 
  -1  18   7        0.00        0.44      0.38 o 
   0  18   7        5.68        6.53      0.48 o 
   1  18   7        6.30        7.08      0.47 o 
   2  18   7        6.37        5.93      0.58 o 
  -2  19   7        0.09        0.12      0.34 o 
  -1  19   7       27.04       30.17      0.96 o 
   0  19   7        2.33        2.61      0.38 o 
   1  19   7        9.86       10.09      0.62 o 
  -1  20   7        0.54        1.00      0.44 o 
   0  20   7        8.24        7.34      0.62 o 
   1  20   7        5.70        5.62      0.60 o 
  -5   0   8        1.46        1.03      1.03 o 
  -4   0   8       41.35       38.75      1.00 o 
  -3   0   8       51.21       46.74      0.76 o 
  -2   0   8     1023.66      994.45     13.77 o 
  -1   0   8       40.68       42.37      0.69 o 
   0   0   8       79.65       95.49      1.27 o 
   1   0   8       16.99       19.61      0.51 o 
   2   0   8      125.03      118.83      1.67 o 
   3   0   8        1.50        1.14      0.48 o 
   4   0   8        0.50        0.68      0.80 o 
  -5   1   8        0.26        0.39      0.47 o 
  -4   1   8        0.05        0.03      0.27 o 
  -3   1   8       14.39       12.64      0.49 o 
  -2   1   8        1.63        1.40      0.51 o 
  -1   1   8      105.34      110.30      1.07 o 
   0   1   8        0.15        0.00      0.14 o 
   1   1   8       52.65       53.77      0.62 o 
   2   1   8        8.47        8.71      0.33 o 
   3   1   8       13.17       14.83      0.53 o 
   4   1   8       11.64        8.82      0.97 o 
  -5   2   8        6.80        8.28      1.19 o 
  -4   2   8        8.17        8.74      0.35 o 
  -3   2   8       24.34       24.85      0.51 o 
  -2   2   8      126.54      122.80      1.10 o 
  -1   2   8       53.40       51.26      0.61 o 
   0   2   8       27.73       25.16      0.36 o 
   1   2   8       16.14       16.29      0.38 o 
   2   2   8       77.40       75.31      0.86 o 
   3   2   8        0.01       -0.23      0.25 o 
   4   2   8       11.25       12.56      1.37 o 
  -5   3   8        7.83        9.73      0.74 o 
  -4   3   8        0.03       -0.10      0.27 o 
  -3   3   8        5.96        4.18      0.20 o 
  -2   3   8       14.00       13.16      0.41 o 
  -1   3   8       49.61       49.19      0.64 o 
   0   3   8        4.33        4.04      0.19 o 
   1   3   8       76.80       77.68      0.74 o 
   2   3   8       15.50       15.47      0.40 o 
   3   3   8       24.86       27.77      0.69 o 
   4   3   8        4.68        3.55      0.64 o 
  -5   4   8        0.24        0.17      0.36 o 
  -4   4   8        4.31        5.07      0.23 o 
  -3   4   8       13.71       13.99      0.27 o 
  -2   4   8       90.92       85.84      0.88 o 
  -1   4   8       74.08       76.54      1.00 o 
   0   4   8      152.59      152.79      1.51 o 
   1   4   8      102.35      100.73      0.96 o 
   2   4   8        0.00       -0.18      0.18 o 
   3   4   8       52.26       54.95      0.96 o 
   4   4   8        0.30        0.40      0.68 o 
  -4   5   8        7.69        7.69      0.28 o 
  -3   5   8        8.14        5.91      0.22 o 
  -2   5   8       14.29       13.49      0.36 o 
  -1   5   8       26.24       24.75      0.52 o 
   0   5   8       28.26       29.36      0.47 o 
   1   5   8       21.44       22.56      0.44 o 
   2   5   8       19.39       17.82      0.43 o 
   3   5   8        3.39        2.95      0.37 o 
   4   5   8       10.26        8.27      0.81 o 
  -4   6   8        3.36        2.96      0.26 o 
  -3   6   8        6.23        5.30      0.26 o 
  -2   6   8        0.31       -0.18      0.18 o 
  -1   6   8      172.57      168.35      2.45 o 
   0   6   8        1.77        2.21      0.18 o 
   1   6   8        1.50        0.57      0.19 o 
   2   6   8        0.11        0.01      0.19 o 
   3   6   8        9.06       10.56      0.51 o 
   4   6   8       15.77       15.66      1.05 o 
  -4   7   8        0.92        1.21      0.26 o 
  -3   7   8        1.68        2.51      0.21 o 
  -2   7   8      100.15       98.30      1.23 o 
  -1   7   8        2.74        2.17      0.26 o 
   0   7   8       30.25       31.31      0.48 o 
   1   7   8       48.03       47.38      0.67 o 
   2   7   8       43.90       43.27      0.61 o 
   3   7   8        1.30        1.09      0.33 o 
   4   7   8       18.77       20.43      1.09 o 
  -4   8   8        2.09        2.89      0.34 o 
  -3   8   8        1.78        1.27      0.21 o 
  -2   8   8       37.20       35.89      0.67 o 
  -1   8   8       21.22       20.39      0.52 o 
   0   8   8       22.36       20.53      0.46 o 
   1   8   8        5.12        5.29      0.30 o 
   2   8   8        7.78        8.08      0.40 o 
   3   8   8        0.00        0.49      0.35 o 
   4   8   8        3.51        4.74      0.76 o 
  -4   9   8        1.18        0.89      0.33 o 
  -3   9   8        2.34        2.55      0.23 o 
  -2   9   8      150.42      139.79      1.65 o 
  -1   9   8        0.21       -0.16      0.22 o 
   0   9   8       78.15       75.37      0.96 o 
   1   9   8        0.90        0.88      0.23 o 
   2   9   8        0.06        0.09      0.22 o 
   3   9   8        0.94        1.57      0.40 o 
   4   9   8        0.87        1.42      0.64 o 
  -4  10   8        0.79        1.28      0.34 o 
  -3  10   8        0.02       -0.06      0.23 o 
  -2  10   8        5.77        4.87      0.33 o 
  -1  10   8      222.98      201.99      2.24 o 
   0  10   8       16.16       15.24      0.43 o 
   1  10   8        1.41        1.36      0.25 o 
   2  10   8        3.76        4.40      0.31 o 
   3  10   8        6.25        6.10      0.54 o 
   4  10   8       32.10       36.65      1.45 o 
  -4  11   8       11.28       12.39      0.64 o 
  -3  11   8        0.29        0.14      0.22 o 
  -2  11   8        1.20        1.44      0.26 o 
  -1  11   8        0.00       -0.14      0.24 o 
   0  11   8        4.12        3.81      0.27 o 
   1  11   8       78.81       76.41      1.06 o 
   2  11   8      127.65      129.13      1.45 o 
   3  11   8        2.41        2.93      0.45 o 
  -4  12   8        0.00        0.07      0.33 o 
  -3  12   8        4.62        6.30      0.38 o 
  -2  12   8       10.32        8.30      0.42 o 
  -1  12   8       83.69       79.41      1.18 o 
   0  12   8        6.72        7.25      0.42 o 
   1  12   8        6.04        6.11      0.38 o 
   2  12   8       11.58       10.70      0.45 o 
   3  12   8       10.92       11.46      1.30 o 
  -3  13   8        2.22        1.55      0.30 o 
  -2  13   8       42.24       43.69      0.88 o 
  -1  13   8        0.41        0.46      0.27 o 
   0  13   8       15.14       14.64      0.54 o 
   1  13   8        1.06        1.31      0.32 o 
   2  13   8        0.23        0.37      0.29 o 
   3  13   8        0.21       -0.11      0.43 o 
  -3  14   8        0.22       -0.21      0.38 o 
  -2  14   8       10.44       11.24      0.52 o 
  -1  14   8       25.76       26.06      0.74 o 
   0  14   8        0.55        0.62      0.29 o 
   1  14   8        0.82        0.76      0.33 o 
   2  14   8        5.63        6.28      0.43 o 
   3  14   8        0.11       -0.34      0.48 o 
  -3  15   8        7.81        8.05      0.49 o 
  -2  15   8        0.89        0.67      0.31 o 
  -1  15   8        0.17        0.68      0.30 o 
   0  15   8        2.45        1.34      0.33 o 
   1  15   8        0.40        0.37      0.33 o 
   2  15   8        0.04        0.04      0.30 o 
  -3  16   8       12.33       13.98      0.66 o 
  -2  16   8        7.59        9.54      0.50 o 
  -1  16   8        7.12        9.02      0.68 o 
   0  16   8       26.53       30.37      0.77 o 
   1  16   8       36.19       39.14      0.91 o 
   2  16   8        1.77        2.50      0.40 o 
  -2  17   8        0.21       -0.33      0.33 o 
  -1  17   8        1.00        1.16      0.36 o 
   0  17   8        5.58        4.32      0.87 o 
   1  17   8        5.27        5.93      0.49 o 
   2  17   8        0.03        0.59      0.41 o 
  -2  18   8        1.90        2.17      0.41 o 
  -1  18   8        0.46       -0.09      0.36 o 
   0  18   8        0.37        0.85      0.42 o 
   1  18   8        0.41        0.51      0.40 o 
  -1  19   8        0.06       -0.16      0.36 o 
   0  19   8        2.26        2.08      0.44 o 
  -4   1   9        0.33        0.98      0.27 o 
  -3   1   9        6.98        8.40      0.29 o 
  -2   1   9      139.78      129.43      1.25 o 
  -1   1   9       57.37       55.85      0.63 o 
   0   1   9       44.07       44.88      0.69 o 
   1   1   9       10.24        8.11      0.30 o 
   2   1   9        7.69        7.66      0.34 o 
   3   1   9        0.73        0.43      0.34 o 
   4   1   9        0.02        0.17      0.63 o 
  -4   2   9        0.41        0.80      0.28 o 
  -3   2   9       26.36       25.71      0.46 o 
  -2   2   9      203.10      197.31      1.75 o 
  -1   2   9       84.44       79.12      0.94 o 
   0   2   9       30.24       33.66      0.52 o 
   1   2   9       63.32       65.15      0.83 o 
   2   2   9       64.89       65.86      0.83 o 
   3   2   9        6.98        7.17      0.51 o 
   4   2   9       16.12       18.16      1.31 o 
  -4   3   9        0.97        0.42      0.22 o 
  -3   3   9        3.58        3.21      0.20 o 
  -2   3   9        0.03       -0.13      0.17 o 
  -1   3   9        0.41        0.06      0.17 o 
   0   3   9       32.47       33.35      0.51 o 
   1   3   9        1.92        3.18      0.26 o 
   2   3   9        0.03        0.04      0.21 o 
   3   3   9        1.76        2.53      0.58 o 
   4   3   9        1.23        2.39      0.64 o 
  -4   4   9        0.53        0.96      0.20 o 
  -3   4   9       11.36        9.62      0.32 o 
  -2   4   9       74.41       74.40      0.83 o 
  -1   4   9       86.01       83.19      1.10 o 
   0   4   9        4.08        4.97      0.29 o 
   1   4   9       12.35       13.00      0.41 o 
   2   4   9        0.14        0.23      0.21 o 
   3   4   9        7.04        7.96      0.56 o 
   4   4   9        0.62        2.05      0.64 o 
  -4   5   9        6.49        7.28      0.40 o 
  -3   5   9        8.10        9.34      0.33 o 
  -2   5   9       25.35       22.47      0.52 o 
  -1   5   9       31.69       28.47      0.59 o 
   0   5   9       84.40       82.17      1.00 o 
   1   5   9        0.52        0.69      0.22 o 
   2   5   9        0.23        0.20      0.23 o 
   3   5   9        1.29        1.16      0.38 o 
   4   5   9        0.03        1.08      0.91 o 
  -4   6   9        1.00        0.59      0.26 o 
  -3   6   9        7.12        7.12      0.31 o 
  -2   6   9       18.58       17.32      0.47 o 
  -1   6   9        2.35        1.76      0.24 o 
   0   6   9        0.29        0.04      0.19 o 
   1   6   9      111.72      111.72      1.33 o 
   2   6   9        1.37        1.49      0.26 o 
   3   6   9        5.89        6.93      0.54 o 
   4   6   9        0.00       -0.39      1.42 o 
  -4   7   9        0.16        0.22      0.31 o 
  -3   7   9        0.40        0.29      0.19 o 
  -2   7   9       51.70       49.66      0.80 o 
  -1   7   9      227.28      213.02      2.52 o 
   0   7   9        6.49        5.00      0.52 o 
   1   7   9        0.05        0.10      0.23 o 
   2   7   9       12.96       11.60      0.44 o 
   3   7   9       14.07       15.17      0.78 o 
   4   7   9        0.85        0.68      0.60 o 
  -4   8   9       14.90       15.79      0.64 o 
  -3   8   9        0.05       -0.01      0.19 o 
  -2   8   9        2.99        4.85      0.33 o 
  -1   8   9      160.41      151.46      1.79 o 
   0   8   9      170.46      160.40      1.88 o 
   1   8   9       19.73       19.00      0.52 o 
   2   8   9       19.81       22.17      0.55 o 
   3   8   9       45.73       48.70      1.12 o 
  -4   9   9        0.54        0.66      0.32 o 
  -3   9   9        3.25        2.88      0.26 o 
  -2   9   9       16.29       16.83      0.51 o 
  -1   9   9       76.28       79.68      1.88 o 
   0   9   9       45.83       41.63      0.92 o 
   1   9   9       51.73       47.15      0.79 o 
   2   9   9       74.49       73.17      0.99 o 
   3   9   9       16.10       16.21      0.77 o 
  -4  10   9        4.83        5.11      0.52 o 
  -3  10   9        4.19        2.88      0.29 o 
  -2  10   9        6.58        4.86      0.36 o 
  -1  10   9        1.78        1.66      0.29 o 
   0  10   9        1.05        1.46      0.29 o 
   1  10   9        0.11        0.09      0.25 o 
   2  10   9        0.68        0.92      0.29 o 
   3  10   9        0.87        1.01      0.41 o 
  -3  11   9        2.62        2.88      0.29 o 
  -2  11   9        7.26        7.97      0.41 o 
  -1  11   9       73.42       72.01      1.12 o 
   0  11   9        0.33        0.03      0.32 o 
   1  11   9       10.76       11.55      0.54 o 
   2  11   9        9.42       10.19      0.45 o 
   3  11   9        0.66        0.71      0.41 o 
  -3  12   9        9.22       11.30      0.48 o 
  -2  12   9       12.85       14.80      0.68 o 
  -1  12   9       20.04       20.72      0.66 o 
   0  12   9        4.59        6.31      0.43 o 
   1  12   9        0.29        0.30      0.30 o 
   2  12   9        3.81        3.36      0.37 o 
   3  12   9        0.19       -0.32      0.53 o 
  -3  13   9        1.15        0.83      0.28 o 
  -2  13   9       13.78       11.06      0.50 o 
  -1  13   9        2.94        2.00      0.32 o 
   0  13   9       18.06       14.14      0.65 o 
   1  13   9        8.43        6.84      0.48 o 
   2  13   9       13.09       13.61      0.57 o 
  -3  14   9        3.95        5.49      0.41 o 
  -2  14   9        0.09       -0.13      0.29 o 
  -1  14   9       10.57        9.64      0.51 o 
   0  14   9       41.28       43.36      1.46 o 
   1  14   9        0.36        0.51      0.34 o 
   2  14   9        1.12        1.03      0.40 o 
  -2  15   9        3.24        3.60      0.40 o 
  -1  15   9       13.34       13.50      0.58 o 
   0  15   9        3.76        3.06      0.53 o 
   1  15   9        7.92        8.30      0.52 o 
   2  15   9        0.63        0.41      0.39 o 
  -2  16   9        2.17        3.19      0.38 o 
  -1  16   9        1.81        2.49      0.39 o 
   0  16   9        2.18        2.72      0.47 o 
   1  16   9        1.59        1.17      0.44 o 
  -1  17   9        1.64        2.34      0.39 o 
   0  17   9        0.03       -0.04      0.41 o 
   1  17   9        6.39        7.38      0.54 o 
  -1  18   9        0.26       -0.20      0.33 o 
   0  18   9        4.38        5.38      0.58 o 
  -4   0  10        1.41        2.12      0.74 o 
  -3   0  10        2.41        1.87      0.47 o 
  -2   0  10        1.34        2.01      0.27 o 
  -1   0  10      390.70      369.11      4.01 o 
   0   0  10        9.57        9.22      0.52 o 
   1   0  10       14.84       13.68      0.65 o 
   2   0  10       32.30       27.75      1.06 o 
   3   0  10       14.24       12.99      0.96 o 
  -4   1  10        0.19        0.01      0.33 o 
  -3   1  10        9.19        9.58      0.41 o 
  -2   1  10        6.31        4.82      0.24 o 
  -1   1  10       89.46       84.96      0.94 o 
   0   1  10        4.69        4.62      0.33 o 
   1   1  10        0.76        1.21      0.23 o 
   2   1  10        5.60        6.72      0.40 o 
   3   1  10        3.28        3.37      0.48 o 
  -4   2  10        1.60        2.39      0.24 o 
  -3   2  10        0.10       -0.05      0.16 o 
  -2   2  10        0.00       -0.16      0.16 o 
  -1   2  10      104.32      109.47      1.20 o 
   0   2  10       23.44       22.10      0.55 o 
   1   2  10        0.93        0.79      0.23 o 
   2   2  10        6.00        7.29      0.41 o 
   3   2  10       28.43       30.36      0.88 o 
  -4   3  10       12.66       14.23      0.43 o 
  -3   3  10        3.83        2.53      0.21 o 
  -2   3  10       11.72       10.29      0.33 o 
  -1   3  10      101.29       93.68      1.23 o 
   0   3  10        4.84        4.42      0.34 o 
   1   3  10       61.85       64.08      0.93 o 
   2   3  10       12.99       15.03      0.51 o 
   3   3  10        2.80        2.89      0.45 o 
  -4   4  10        4.80        6.37      0.34 o 
  -3   4  10        5.54        7.13      0.28 o 
  -2   4  10        9.58        8.97      0.36 o 
  -1   4  10        0.35       -0.30      0.30 o 
   0   4  10      253.05      247.12      2.63 o 
   1   4  10        2.95        3.06      0.31 o 
   2   4  10       35.52       37.83      0.70 o 
   3   4  10        0.00        0.00      0.38 o 
  -4   5  10        2.54        3.29      0.36 o 
  -3   5  10        0.19        0.32      0.19 o 
  -2   5  10        0.54        0.85      0.24 o 
  -1   5  10        2.28        1.59      0.32 o 
   0   5  10       54.83       55.44      0.98 o 
   1   5  10       54.13       52.54      0.84 o 
   2   5  10       24.16       23.47      0.56 o 
   3   5  10       13.73       14.99      0.87 o 
  -4   6  10        0.95        0.69      0.31 o 
  -3   6  10        1.12        1.38      0.21 o 
  -2   6  10       17.80       15.42      0.48 o 
  -1   6  10       80.85       83.99      1.35 o 
   0   6  10        4.18        5.16      0.38 o 
   1   6  10       10.89       11.12      0.45 o 
   2   6  10        2.56        2.20      0.29 o 
   3   6  10       10.89       13.19      0.71 o 
  -4   7  10        1.52        1.31      0.34 o 
  -3   7  10        1.95        2.97      0.28 o 
  -2   7  10        5.48        6.71      0.37 o 
  -1   7  10        0.47        0.36      0.31 o 
   0   7  10       34.84       37.10      0.77 o 
   1   7  10       44.24       46.35      0.93 o 
   2   7  10       20.37       19.75      0.55 o 
   3   7  10        2.80        2.78      0.69 o 
  -3   8  10        0.74        0.80      0.23 o 
  -2   8  10        0.09        0.08      0.22 o 
  -1   8  10        6.33        8.30      0.50 o 
   0   8  10        2.34        1.98      0.56 o 
   1   8  10        0.19       -0.36      0.36 o 
   2   8  10        0.84        1.28      0.29 o 
   3   8  10        0.86        0.52      0.41 o 
  -3   9  10        5.33        5.33      0.34 o 
  -2   9  10        0.19       -0.22      0.23 o 
  -1   9  10       68.32       63.09      1.17 o 
   0   9  10       66.87       64.07      1.21 o 
   1   9  10        4.89        3.57      0.38 o 
   2   9  10        1.48        1.90      0.31 o 
   3   9  10        4.20        4.08      0.53 o 
  -3  10  10       11.23       14.05      0.51 o 
  -2  10  10        0.10        0.33      0.25 o 
  -1  10  10       39.41       42.18      0.95 o 
   0  10  10        9.74        8.20      0.54 o 
   1  10  10        0.01        0.12      0.30 o 
   2  10  10        0.48        0.38      0.28 o 
   3  10  10       10.23       11.67      0.72 o 
  -3  11  10        2.12        1.99      0.39 o 
  -2  11  10        0.06        0.08      0.28 o 
  -1  11  10        8.48        8.43      0.68 o 
   0  11  10        7.64        7.15      0.54 o 
   1  11  10        2.84        2.72      0.44 o 
   2  11  10        2.96        2.29      0.34 o 
  -3  12  10        0.64        0.76      0.29 o 
  -2  12  10        0.00        0.48      0.29 o 
  -1  12  10        3.74        4.75      0.47 o 
   0  12  10       37.17       36.14      0.97 o 
   1  12  10        0.04       -0.28      0.37 o 
   2  12  10       15.98       16.49      0.79 o 
  -2  13  10        0.00        0.19      0.29 o 
  -1  13  10        2.98        2.46      0.42 o 
   0  13  10       19.85       20.09      0.77 o 
   1  13  10        3.93        3.62      0.45 o 
   2  13  10        0.80        0.74      0.43 o 
  -2  14  10        1.84        3.05      0.39 o 
  -1  14  10        9.60        9.43      0.61 o 
   0  14  10        2.13        3.11      0.53 o 
   1  14  10        1.33        2.12      0.44 o 
   2  14  10        4.89        5.78      0.60 o 
  -2  15  10        0.29       -0.08      0.33 o 
  -1  15  10        0.08        0.44      0.41 o 
   0  15  10       11.87       12.42      0.70 o 
   1  15  10        1.37        2.07      0.41 o 
  -1  16  10       14.72       16.15      0.78 o 
   0  16  10        0.11        0.44      0.41 o 
  -4   1  11        6.18        6.80      0.36 o 
  -3   1  11        0.17        0.32      0.18 o 
  -2   1  11       29.42       29.68      0.47 o 
  -1   1  11      124.12      118.88      1.32 o 
   0   1  11       39.21       36.11      0.88 o 
   1   1  11        2.08        1.86      0.33 o 
   2   1  11        6.12        6.08      0.41 o 
   3   1  11        6.87        6.87      0.58 o 
  -4   2  11        2.06        2.79      0.45 o 
  -3   2  11        0.27        0.43      0.17 o 
  -2   2  11        2.62        2.36      0.21 o 
  -1   2  11        0.46        0.87      0.23 o 
   0   2  11       11.47       10.14      0.57 o 
   1   2  11       59.88       64.14      1.08 o 
   2   2  11        2.87        3.58      0.36 o 
   3   2  11        5.71        5.83      0.57 o 
  -3   3  11        0.11        0.12      0.17 o 
  -2   3  11        0.37        0.64      0.23 o 
  -1   3  11       11.69       10.86      0.45 o 
   0   3  11        1.67        2.29      0.44 o 
   1   3  11        1.10        1.20      0.32 o 
   2   3  11       28.21       28.43      0.69 o 
   3   3  11        8.26        7.20      0.61 o 
  -3   4  11        0.58        0.90      0.21 o 
  -2   4  11       14.89       16.14      0.51 o 
  -1   4  11        1.24        0.57      0.26 o 
   0   4  11      101.72      104.22      1.65 o 
   1   4  11        1.34        1.61      0.38 o 
   2   4  11        2.25        3.04      0.38 o 
   3   4  11        0.76        1.32      0.45 o 
  -3   5  11        6.37        8.72      0.39 o 
  -2   5  11        9.02        8.01      0.41 o 
  -1   5  11       31.83       33.10      0.70 o 
   0   5  11        0.33        0.37      0.41 o 
   1   5  11        0.01        0.02      0.29 o 
   2   5  11       10.60        9.78      0.49 o 
   3   5  11        2.70        2.80      0.44 o 
  -3   6  11        0.22        0.27      0.26 o 
  -2   6  11        0.57        0.50      0.25 o 
  -1   6  11       30.45       29.09      0.97 o 
   0   6  11       77.04       74.52      1.35 o 
   1   6  11       68.80       71.17      1.91 o 
   2   6  11        0.17       -0.16      0.28 o 
   3   6  11       10.71       12.47      0.66 o 
  -3   7  11       26.40       30.10      0.67 o 
  -2   7  11       12.10       14.41      0.64 o 
  -1   7  11        0.03       -0.08      0.35 o 
   0   7  11       19.67       18.37      0.98 o 
   1   7  11        3.67        3.78      0.41 o 
   2   7  11        1.12        1.27      0.32 o 
   3   7  11       17.65       19.42      0.75 o 
  -3   8  11        0.01        0.40      0.29 o 
  -2   8  11        2.68        2.89      0.37 o 
  -1   8  11        7.47        8.33      0.53 o 
   0   8  11       14.18       15.26      0.71 o 
   1   8  11       15.44       13.98      0.59 o 
   2   8  11        3.21        4.43      0.45 o 
  -3   9  11       18.63       21.05      0.58 o 
  -2   9  11        0.07       -0.03      0.30 o 
  -1   9  11        3.42        3.46      0.41 o 
   0   9  11        1.65        1.31      0.40 o 
   1   9  11        0.28       -0.32      0.32 o 
   2   9  11       10.14        8.81      0.55 o 
  -3  10  11        0.15       -0.26      0.26 o 
  -2  10  11        4.07        3.10      0.39 o 
  -1  10  11        5.66        3.62      0.42 o 
   0  10  11        0.42        1.05      0.40 o 
   1  10  11        2.72        2.75      0.47 o 
   2  10  11        0.20        0.21      0.35 o 
  -2  11  11        4.29        5.19      0.46 o 
  -1  11  11        1.97        1.78      0.39 o 
   0  11  11       30.80       33.96      0.95 o 
   1  11  11       10.68       12.25      0.71 o 
   2  11  11        5.55        5.50      0.70 o 
  -2  12  11        6.31        8.07      0.55 o 
  -1  12  11        0.01       -0.14      0.35 o 
   0  12  11       36.21       40.53      1.05 o 
   1  12  11        2.52        4.11      0.54 o 
  -2  13  11        0.30       -0.28      0.36 o 
  -1  13  11       10.19        8.61      0.61 o 
   0  13  11       11.65       11.40      0.70 o 
   1  13  11        0.00        0.53      0.44 o 
  -1  14  11        0.34        0.75      0.42 o 
   0  14  11        3.79        3.41      0.50 o 
  -3   0  12        0.40        0.95      0.32 o 
  -2   0  12        0.73        1.43      0.33 o 
  -1   0  12       23.79       24.40      0.77 o 
   0   0  12        0.06       -0.18      0.52 o 
   1   0  12       14.47       20.19      1.09 o 
   2   0  12        0.42        0.14      0.43 o 
  -3   1  12        0.19        0.42      0.19 o 
  -2   1  12        2.50        2.51      0.25 o 
  -1   1  12        0.07        0.00      0.23 o 
   0   1  12       71.73       79.11      1.42 o 
   1   1  12        0.45        0.31      0.42 o 
   2   1  12        0.06       -0.29      0.29 o 
  -3   2  12        0.33        0.23      0.23 o 
  -2   2  12        0.25       -0.07      0.21 o 
  -1   2  12        3.08        3.20      0.33 o 
   0   2  12       60.24       59.99      1.24 o 
   1   2  12       28.46       27.75      0.88 o 
   2   2  12        1.07        0.54      0.32 o 
  -3   3  12        9.05       10.55      0.37 o 
  -2   3  12        0.68        0.51      0.25 o 
  -1   3  12        3.60        3.77      0.33 o 
   0   3  12       46.47       44.42      1.04 o 
   1   3  12       17.00       18.25      0.78 o 
   2   3  12        1.36        1.75      0.40 o 
  -3   4  12        1.45        1.30      0.28 o 
  -2   4  12        4.09        4.47      0.34 o 
  -1   4  12        0.59        0.78      0.27 o 
   0   4  12       28.44       28.10      0.85 o 
   1   4  12       68.98       71.52      1.39 o 
   2   4  12       35.14       37.70      1.14 o 
  -3   5  12        3.36        5.36      0.43 o 
  -2   5  12        0.16       -0.11      0.30 o 
  -1   5  12        1.98        2.56      0.33 o 
   0   5  12       27.73       26.53      0.84 o 
   1   5  12       12.32       12.78      0.70 o 
   2   5  12        1.02        0.49      0.38 o 
  -3   6  12        4.47        6.23      0.39 o 
  -2   6  12       10.97       15.56      0.66 o 
  -1   6  12       18.06       17.16      0.64 o 
   0   6  12        9.00        9.46      0.60 o 
   1   6  12        4.27        4.00      0.56 o 
   2   6  12        4.12        3.21      0.45 o 
  -2   7  12        1.98        3.08      0.59 o 
  -1   7  12        0.04       -0.02      0.26 o 
   0   7  12       15.47       15.67      0.72 o 
   1   7  12        9.55        9.47      0.61 o 
   2   7  12        4.79        5.82      0.49 o 
  -2   8  12        0.67        0.47      0.32 o 
  -1   8  12        0.32        0.54      0.35 o 
   0   8  12        3.37        1.88      0.42 o 
   1   8  12       13.30       14.96      1.41 o 
   2   8  12        2.07        2.21      0.42 o 
  -2   9  12        7.63        6.71      0.59 o 
  -1   9  12        0.02       -0.10      0.32 o 
   0   9  12        0.80        1.01      0.41 o 
   1   9  12        3.75        3.53      0.53 o 
  -2  10  12        0.31       -0.07      0.44 o 
  -1  10  12        1.95        2.02      0.42 o 
   0  10  12        5.05        5.53      0.55 o 
   1  10  12        3.85        5.23      0.55 o 
  -1  11  12        0.04       -0.14      0.34 o 
   0  11  12       32.12       34.63      1.00 o 
   1  11  12        0.72        0.95      0.53 o 
  -1  12  12        1.69        1.98      0.44 o 
   0  12  12        0.18       -0.06      0.41 o 
  -2   1  13        0.25       -0.22      0.22 o 
  -1   1  13       12.33       11.17      0.63 o 
   0   1  13        6.56        7.47      0.57 o 
   1   1  13        9.48       10.31      0.68 o 
  -2   2  13        1.33        1.36      0.27 o 
  -1   2  13        0.91        0.37      0.56 o 
   0   2  13       16.29       14.28      0.71 o 
   1   2  13        0.02       -0.32      0.41 o 
  -2   3  13        0.78        1.04      0.27 o 
  -1   3  13        4.89        6.50      0.51 o 
   0   3  13        0.81        0.59      0.39 o 
   1   3  13       19.65       20.59      0.86 o 
  -2   4  13        2.18        2.90      0.34 o 
  -1   4  13        1.02        1.73      0.42 o 
   0   4  13        1.21        1.62      0.71 o 
   1   4  13       34.09       38.30      1.08 o 
  -2   5  13        5.52        7.00      0.43 o 
  -1   5  13        1.00        0.92      0.41 o 
   0   5  13        6.39        7.86      0.60 o 
   1   5  13        9.05       11.57      0.72 o 
  -2   6  13        0.36        0.32      0.30 o 
  -1   6  13       10.73       11.41      0.65 o 
   0   6  13        9.49        9.28      0.72 o 
   1   6  13       15.82       13.18      0.75 o 
  -1   7  13        0.64        1.36      0.41 o 
   0   7  13        2.41        3.11      0.54 o 
   1   7  13       12.10       12.78      1.01 o 
  -1   8  13        0.10       -0.37      0.37 o 
   0   8  13        8.40        8.79      0.64 o 
   0   9  13        0.01        0.02      0.41 o 
  -1   0  14        1.17        0.28      0.56 o 
   0   0  14        2.62        4.89      0.76 o 
  -1   1  14        0.51        0.26      0.38 o 
   0   1  14        7.75        8.14      0.64 o 
  -1   2  14        2.16        2.51      0.46 o 
   0   2  14        0.02        0.35      0.42 o 
   0   3  14        0.10        0.00      0.40 o 
                                                 
